# Supplementary material for: Phenome-wide Mendelian randomisation analysis identifies causal factors for age-related macular degeneration
Source: eLife. 2023 Jan 27;12:e82546. doi: 10.7554/eLife.82546 (PMC9883012; doi:10.7554/eLife.82546)
Supplement: Source data 1. [file elife-82546-data1.xlsx]

## Sheet: Early AMD, sig. MR results
RESULTS OF UNIVARIABLE MENDELIAN RANDOMISATION (MR) ANALYSIS IN THE EARLY AGE-RELATED MACULAR DEGENERATION (AMD) DATASET (ONLY ROBUSTLY ASSOCIATED TRAITS INCLUDED)
Abbreviations: Trait ID = The identifier for this trait within the TwoSampleMR R programme. nSNP = number of SNPs used in analysis. P value for inclusion = the significance threshold at which SNPs were selected for the exposure variable. OR = Odds radio. LCI95 = lower limit of 95% confidence interval. UCI95 = upper limit of 95% confidence interval. LOO = leave one out analysis with MRE IVW indica…
Trait ID	Trait Name	nSNP	P VALUE FOR INCLUSION	OR (valid only for continuous exposure traits)	OR LCI95	OR UCI95	MRE IVW P VALUE	FDR ADJUSTED IVW P VALUE	MRE IVW BETA	MRE IVW SE	WEIGHTED MEDIAN P VALUE	WEIGHTED MEDIAN BETA	WEIGHTED MEDIAN SE	EGGER P VALUE	EGGER BETA	EGGER SE	WEIGHTED MODE P VALUE	WEIGHTED MODE BETA	WEIGHED MODE SE	COCHRANES Q P VALUE	EGGER INTERCEPT P VALUE	I2	LEAVE ONE OUT	MEAN_FSTAT	NUMBER OF PLEIOTROPIC SNPs REMOVED	NUMBER OF OUTLIER SNPs REMOVED
ebi-a-GCST002318	Rheumatoid arthritis	47	5e-08	1.07793	1.05063	1.10595	9.86e-09	1.50891e-06	0.075045	0.0130898	0.000633928	0.0881654	0.0258045	0.00521623	0.0857268	0.0291944	0.00104776	0.0857867	0.0245162	0.941227	0.666491	0.990135	all_significant	NA	REMOVED 1 PLEIOTROPIC SNP	THERE WERE 5 OUTLITER SNPs IN RADIAL ANALYSIS
ebi-a-GCST90001397	Unswitched memory B cell %B cell	18	5e-06	1.1052	1.06327	1.14878	4e-07	5.40118e-05	0.100026	0.0197335	0.0025295	0.107707	0.035667	0.0563597	0.0887232	0.0431303	0.023316	0.125277	0.0502672	0.861162	0.753671	0.959386	all_significant	23.4771	NO PLEIOTROPIC SNPS FOR REMOVAL	THERE WERE 1 OUTLITER SNPs IN RADIAL ANALYSIS
ebi-a-GCST90001463	CD62L- Dendritic Cell %Dendritic Cell	15	5e-06	0.954708	0.92826	0.981909	0.00122198	0.033196	-0.0463498	0.0143334	0.00707967	-0.0581808	0.0216039	0.0179361	-0.0575383	0.0212516	0.0143342	-0.0606374	0.0216987	0.670472	0.437127	0.986644	all_significant	74.7848	NO PLEIOTROPIC SNPS FOR REMOVAL	NA
ebi-a-GCST90001554	Effector Memory CD8+ T cell Absolute Count	12	5e-06	1.07707	1.04493	1.1102	1.56e-06	0.000179049	0.0742447	0.0154565	0.0115131	0.0787934	0.031184	0.0352272	0.0744661	0.030598	0.013105	0.106552	0.0360652	0.889645	0.992125	0.958444	all_significant	25.1743	NO PLEIOTROPIC SNPS FOR REMOVAL	THERE WERE 3 OUTLITER SNPs IN RADIAL ANALYSIS
ebi-a-GCST90001781	CD25 on IgD+ CD38- naive B cell	13	5e-06	0.93419	0.908995	0.960083	1.06e-06	0.000124781	-0.0680756	0.0139489	0.0164649	-0.0727435	0.0303295	0.043143	-0.0691527	0.0302616	0.0368788	-0.0713808	0.030407	0.917148	0.963356	0.967056	all_significant	28.7107	NO PLEIOTROPIC SNPS FOR REMOVAL	THERE WERE 1 OUTLITER SNPs IN RADIAL ANALYSIS
ebi-a-GCST90002037	CD80 on plasmacytoid Dendritic Cell	12	5e-06	0.958269	0.935836	0.981239	0.000420205	0.0163488	-0.0426269	0.0120857	0.0299661	-0.0572469	0.0263745	0.260919	-0.0366806	0.0307818	0.0456031	-0.0576279	0.0255718	0.967212	0.805781	0.965948	all_significant	29.4519	NO PLEIOTROPIC SNPS FOR REMOVAL	NA
met-c-867	Total cholesterol in IDL	20	5e-08	0.799579	0.746182	0.856798	2.26e-10	6.48479e-08	-0.22367	0.0352636	5.6e-07	-0.23961	0.0478789	0.00428047	-0.194842	0.0596367	0.000165032	-0.235172	0.0503059	0.241137	0.552703	0.988607	all_significant	84.2978	NO PLEIOTROPIC SNPS FOR REMOVAL	THERE WERE 2 OUTLITER SNPs IN RADIAL ANALYSIS
met-c-868	Free cholesterol in IDL	18	5e-08	0.802591	0.750138	0.858712	1.8e-10	5.5092e-08	-0.21991	0.0344838	7.85e-08	-0.255351	0.047546	0.00170206	-0.224518	0.0596717	8.17e-05	-0.25774	0.0501355	0.345181	0.924617	0.989586	all_significant	93.2009	NO PLEIOTROPIC SNPS FOR REMOVAL	THERE WERE 3 OUTLITER SNPs IN RADIAL ANALYSIS
met-c-869	Total lipids in IDL	21	5e-08	0.793725	0.743202	0.847683	5.8e-12	3.35143e-09	-0.231018	0.033556	2.37e-08	-0.274558	0.0491782	0.00205286	-0.212671	0.0596064	8.99e-05	-0.266863	0.0546443	0.36109	0.710829	0.987903	all_significant	80.7516	NO PLEIOTROPIC SNPS FOR REMOVAL	THERE WERE 2 OUTLITER SNPs IN RADIAL ANALYSIS
met-c-870	Concentration of IDL particles	19	5e-08	0.796298	0.744738	0.851427	2.57e-11	9.83239e-09	-0.227782	0.0341534	2.74e-07	-0.265068	0.0515639	0.00106514	-0.25167	0.0639404	6.09e-05	-0.293211	0.0564345	0.400601	0.661159	0.988285	all_significant	84.1147	NO PLEIOTROPIC SNPS FOR REMOVAL	THERE WERE 2 OUTLITER SNPs IN RADIAL ANALYSIS
met-c-871	Phospholipids in IDL	21	5e-08	0.791431	0.741482	0.844745	2.03e-12	1.86395e-09	-0.233913	0.0332611	7.8e-08	-0.272562	0.0507412	0.00113156	-0.221458	0.0578328	7.11e-05	-0.265655	0.0532874	0.446778	0.792738	0.987437	all_significant	80.5717	NO PLEIOTROPIC SNPS FOR REMOVAL	THERE WERE 2 OUTLITER SNPs IN RADIAL ANALYSIS
met-c-872	Triglycerides in IDL	18	5e-08	0.837044	0.790452	0.886382	1.15e-09	2.39984e-07	-0.177879	0.0292202	0.000169761	-0.191065	0.050812	0.0275638	-0.255809	0.105528	0.001845	-0.238846	0.0648523	0.893406	0.440786	0.986683	all_significant	77.9733	REMOVED 1 PLEIOTROPIC SNP	THERE WERE 1 OUTLITER SNPs IN RADIAL ANALYSIS
met-c-880	Total cholesterol in large LDL	22	5e-08	0.829166	0.781927	0.879258	3.86e-10	9.84514e-08	-0.187335	0.0299277	2.62e-07	-0.228985	0.0444707	0.000562935	-0.202074	0.0493424	3.12e-05	-0.238059	0.0451065	0.600432	0.701056	0.988395	all_significant	82.2713	NO PLEIOTROPIC SNPS FOR REMOVAL	THERE WERE 2 OUTLITER SNPs IN RADIAL ANALYSIS
met-c-881	Cholesterol esters in large VLDL	23	5e-08	0.829198	0.781424	0.879893	6.16e-10	1.41403e-07	-0.187296	0.030276	1.54e-06	-0.224798	0.0467709	0.00057938	-0.198887	0.0491329	4.71e-05	-0.237838	0.0471348	0.528558	0.763655	0.987617	all_significant	77.4917	NO PLEIOTROPIC SNPS FOR REMOVAL	THERE WERE 1 OUTLITER SNPs IN RADIAL ANALYSIS
met-c-882	Free cholesterol in large LDL	19	5e-08	0.83494	0.786194	0.886709	4.16e-09	7.07354e-07	-0.180395	0.030692	7.22e-08	-0.233088	0.0432802	0.000592334	-0.20224	0.0480698	6.99e-05	-0.228792	0.0445828	0.523651	0.554532	0.989798	all_significant	93.0009	NO PLEIOTROPIC SNPS FOR REMOVAL	THERE WERE 2 OUTLITER SNPs IN RADIAL ANALYSIS
met-c-883	Total lipids in large LDL	23	5e-08	0.829292	0.78196	0.879489	4.3e-10	1.03902e-07	-0.187183	0.0299839	1.74e-07	-0.227787	0.0435946	0.00055227	-0.199442	0.0490271	5.83e-05	-0.239113	0.0482228	0.537026	0.750679	0.987722	all_significant	78.2262	NO PLEIOTROPIC SNPS FOR REMOVAL	THERE WERE 2 OUTLITER SNPs IN RADIAL ANALYSIS
met-c-884	Concentration of large LDL particles	22	5e-08	0.826628	0.777532	0.878824	1.1e-09	2.39984e-07	-0.1904	0.0312398	4.26e-07	-0.233003	0.0460765	0.000701844	-0.204753	0.0511751	4.56e-05	-0.242864	0.0474733	0.481461	0.723551	0.987751	all_significant	78.7796	NO PLEIOTROPIC SNPS FOR REMOVAL	THERE WERE 2 OUTLITER SNPs IN RADIAL ANALYSIS
met-c-885	Phospholipids in large LDL	20	5e-08	0.831302	0.780669	0.885218	8.28e-09	1.33297e-06	-0.184763	0.0320617	2.49e-07	-0.237198	0.0459816	0.000393025	-0.229433	0.0528437	0.000121671	-0.247732	0.0515024	0.515716	0.29477	0.988216	all_significant	83.7341	NO PLEIOTROPIC SNPS FOR REMOVAL	THERE WERE 2 OUTLITER SNPs IN RADIAL ANALYSIS
met-c-887	Cholesterol esters in large VLDL	10	5e-08	0.815789	0.735057	0.905388	0.000128443	0.006552	-0.203599	0.0531671	0.0100269	-0.180542	0.070116	0.421928	-0.109108	0.12891	0.0483303	-0.183235	0.0802631	0.37384	0.442478	0.982774	all_significant	70.188	REMOVED 1 PLEIOTROPIC SNP	THERE WERE 1 OUTLITER SNPs IN RADIAL ANALYSIS
met-c-893	18:2, linoleic acid (LA)	14	5e-08	0.798089	0.74178	0.858672	1.53e-09	2.92676e-07	-0.225535	0.0373304	0.00014906	-0.218005	0.0574812	0.164994	-0.17059	0.115368	0.01174	-0.224067	0.0765043	0.663164	0.618648	0.984063	all_significant	60.0298	REMOVED 1 PLEIOTROPIC SNP	THERE WERE 1 OUTLITER SNPs IN RADIAL ANALYSIS
met-c-895	Total cholesterol in LDL	23	5e-08	0.824643	0.777506	0.874638	1.36e-10	4.45983e-08	-0.192804	0.0300303	1.84e-07	-0.22887	0.0438857	0.000228031	-0.211861	0.0477386	0.00011851	-0.217908	0.0466971	0.538489	0.605571	0.987943	all_significant	81.3402	NO PLEIOTROPIC SNPS FOR REMOVAL	THERE WERE 1 OUTLITER SNPs IN RADIAL ANALYSIS
met-c-904	Total cholesterol in medium LDL	21	5e-08	0.816383	0.77034	0.865179	7.41e-12	3.64066e-09	-0.202871	0.0296187	1.27e-07	-0.240482	0.0455232	0.000484074	-0.211255	0.0502854	8.62e-05	-0.241556	0.0492814	0.675432	0.82952	0.988233	all_significant	81.4527	NO PLEIOTROPIC SNPS FOR REMOVAL	THERE WERE 1 OUTLITER SNPs IN RADIAL ANALYSIS
met-c-905	Cholesterol esters in medium LDL	22	5e-08	0.81516	0.768234	0.864951	1.42e-11	5.92656e-09	-0.204371	0.0302495	1.47e-06	-0.23263	0.0483128	0.000540561	-0.213851	0.051998	9.92e-05	-0.246487	0.0514877	0.609463	0.819017	0.987439	all_significant	76.1735	NO PLEIOTROPIC SNPS FOR REMOVAL	THERE WERE 1 OUTLITER SNPs IN RADIAL ANALYSIS
met-c-906	Total lipids in medium LDL	21	5e-08	0.814233	0.767954	0.8633	5.84e-12	3.35143e-09	-0.205509	0.029855	1.27e-07	-0.247029	0.0467638	0.000444488	-0.223771	0.0527946	3.67e-05	-0.250597	0.0475172	0.667105	0.66511	0.987544	all_significant	77.2629	NO PLEIOTROPIC SNPS FOR REMOVAL	THERE WERE 1 OUTLITER SNPs IN RADIAL ANALYSIS
met-c-907	Concentration of medium LDL particles	21	5e-08	0.812186	0.765185	0.862073	7.93e-12	3.64066e-09	-0.208026	0.0304139	1.08e-06	-0.240503	0.0493202	0.000426024	-0.231362	0.0543468	7.98e-05	-0.256978	0.0520735	0.65828	0.594752	0.987235	all_significant	75.4622	NO PLEIOTROPIC SNPS FOR REMOVAL	THERE WERE 1 OUTLITER SNPs IN RADIAL ANALYSIS
met-c-908	Phospholipids in medium LDL	17	5e-08	0.813299	0.767942	0.861334	1.68e-12	1.86395e-09	-0.206657	0.0292774	2.28e-07	-0.252799	0.0488476	0.000499731	-0.258525	0.0585312	8.38e-05	-0.264099	0.0505722	0.822799	0.281303	0.987767	all_significant	82.3291	NO PLEIOTROPIC SNPS FOR REMOVAL	THERE WERE 1 OUTLITER SNPs IN RADIAL ANALYSIS
met-c-924	Total cholesterol in small LDL	18	5e-08	0.81445	0.763769	0.868494	3.82e-10	9.84514e-08	-0.205242	0.0327794	1.51e-06	-0.248942	0.0517602	0.000131003	-0.300575	0.0601212	7.86e-05	-0.283641	0.0549722	0.639258	0.0665796	0.987418	all_significant	79.3939	NO PLEIOTROPIC SNPS FOR REMOVAL	THERE WERE 1 OUTLITER SNPs IN RADIAL ANALYSIS
met-c-925	Total lipids in small LDL	20	5e-08	0.806751	0.752648	0.864743	1.33e-09	2.6548e-07	-0.21474	0.0354169	7.71e-07	-0.263455	0.0533032	0.000236318	-0.283971	0.0621096	0.000131556	-0.290439	0.06082	0.438862	0.193082	0.985727	all_significant	70.1203	NO PLEIOTROPIC SNPS FOR REMOVAL	THERE WERE 1 OUTLITER SNPs IN RADIAL ANALYSIS
met-c-927	Total cholesterol in small VLDL	13	5e-08	0.848749	0.770682	0.934723	0.000864552	0.0254433	-0.163992	0.0492284	0.0206789	-0.159195	0.0688023	0.928766	0.0113569	0.124163	0.0439133	-0.193207	0.0858292	0.494988	0.150391	0.984607	all_significant	68.3682	REMOVED 1 PLEIOTROPIC SNP	THERE WERE 1 OUTLITER SNPs IN RADIAL ANALYSIS
met-c-933	Serum total cholesterol	21	5e-08	0.773843	0.715943	0.836426	1.04e-10	3.6728e-08	-0.256386	0.039678	5.39e-08	-0.308858	0.0567957	0.00135029	-0.274845	0.073256	0.000384618	-0.303558	0.0712871	0.336297	0.765361	0.982581	all_significant	65.1264	NO PLEIOTROPIC SNPS FOR REMOVAL	THERE WERE 1 OUTLITER SNPs IN RADIAL ANALYSIS
met-c-937	Total phosphoglycerides	8	5e-08	0.806846	0.726623	0.895926	5.9e-05	0.00392564	-0.214622	0.053431	0.00015019	-0.265013	0.0699104	0.0349606	-0.510869	0.188295	0.0108674	-0.263665	0.0766925	0.451891	0.151476	0.986139	all_significant	64.8519	REMOVED 1 PLEIOTROPIC SNP	NA
met-c-948	Triglycerides in very large HDL	14	5e-08	0.868344	0.817831	0.921977	3.9e-06	0.000436705	-0.141167	0.0305779	0.000139197	-0.164062	0.0430656	0.00727262	-0.212187	0.0657732	0.000911972	-0.16812	0.0393686	0.60702	0.234968	0.993398	all_significant	148.396	NO PLEIOTROPIC SNPS FOR REMOVAL	THERE WERE 3 OUTLITER SNPs IN RADIAL ANALYSIS
met-c-953	Total lipids in very small VLDL	18	5e-08	0.838363	0.772559	0.909772	2.36e-05	0.00196757	-0.176304	0.0417054	0.000749538	-0.189772	0.0562989	0.133188	-0.21358	0.134997	0.0147657	-0.236807	0.0872831	0.291956	0.774637	0.98702	all_significant	72.8214	REMOVED 1 PLEIOTROPIC SNP	THERE WERE 1 OUTLITER SNPs IN RADIAL ANALYSIS
met-c-954	Concentration of very small VLDL particles	18	5e-08	0.836804	0.77349	0.905302	9.06e-06	0.000904227	-0.178165	0.0401418	0.000439366	-0.192705	0.0548198	0.0838667	-0.246334	0.133627	0.0178628	-0.202858	0.0773793	0.350127	0.599323	0.986821	all_significant	74.67	REMOVED 1 PLEIOTROPIC SNP	THERE WERE 1 OUTLITER SNPs IN RADIAL ANALYSIS
met-c-955	Phospholipids in very small VLDL	17	5e-08	0.828951	0.756872	0.907893	5.3e-05	0.00363169	-0.187595	0.0464114	0.00198794	-0.19224	0.0621729	0.159464	-0.190056	0.128382	0.0284207	-0.219317	0.0910506	0.24141	0.983784	0.986298	all_significant	71.9541	REMOVED 1 PLEIOTROPIC SNP	THERE WERE 3 OUTLITER SNPs IN RADIAL ANALYSIS
prot-a-1418	Interferon alpha-10	11	5e-06	1.14394	1.06006	1.23446	0.000537792	0.0182889	0.13448	0.0388537	0.0169509	0.13838	0.0579536	0.0206037	0.265077	0.0945614	0.0494233	0.200287	0.0896146	0.493257	0.161716	0.960831	all_significant	23.227	NO PLEIOTROPIC SNPS FOR REMOVAL	THERE WERE 1 OUTLITER SNPs IN RADIAL ANALYSIS
prot-a-2619	Protein S100-A5	14	5e-06	1.07244	1.04026	1.10561	6.8e-06	0.000693751	0.0699359	0.0155414	0.0144771	0.0700781	0.0286594	0.0743874	0.0951994	0.0487165	0.0303507	0.0719806	0.0296259	0.94192	0.568843	0.983196	all_significant	55.6504	NO PLEIOTROPIC SNPS FOR REMOVAL	THERE WERE 1 OUTLITER SNPs IN RADIAL ANALYSIS
prot-a-2837	Serine palmitoyltransferase 2	8	5e-06	0.857003	0.780888	0.940538	0.00114666	0.0317128	-0.154313	0.0474544	0.0019299	-0.215351	0.0694498	0.721347	0.0490433	0.131173	0.045906	-0.22284	0.0919778	0.571991	0.141694	0.96103	all_significant	23.2024	NO PLEIOTROPIC SNPS FOR REMOVAL	NA
prot-a-455	CD59 glycoprotein	14	5e-06	1.09739	1.05145	1.14533	2.04e-05	0.0017671	0.0929332	0.0218157	0.00251617	0.116313	0.0384966	0.0124457	0.178547	0.0607965	0.0184241	0.118678	0.0440624	0.867919	0.136837	0.968139	all_significant	34.1638	REMOVED 2 PLEIOTROPIC SNP	NA
prot-a-521	Complement factor H-related protein 5	12	5e-06	1.0924	1.05478	1.13136	7.7e-07	9.30282e-05	0.0883758	0.0178797	0.030676	0.0704513	0.0325975	0.022806	0.0951198	0.0353963	0.0206133	0.100951	0.0373729	0.910832	0.788752	0.979971	all_significant	61.2152	NO PLEIOTROPIC SNPS FOR REMOVAL	THERE WERE 3 OUTLITER SNPs IN RADIAL ANALYSIS
prot-a-722	Cathepsin F	13	5e-06	1.09967	1.04929	1.15247	7.16e-05	0.0044421	0.0950102	0.0239267	0.00811301	0.10303	0.0389186	0.0153118	0.217598	0.0758862	0.0462824	0.0992787	0.0446825	0.757238	0.108843	0.971621	all_significant	35.678	NO PLEIOTROPIC SNPS FOR REMOVAL	NA
finn-b-CD2_BENIGN_SKIN_NOS	Benign neoplasm: Skin, unspecified	7	5e-06	1.06719	1.03154	1.10407	0.000175737	0.00823275	0.0650317	0.0173346	0.00170019	0.0729548	0.0232477	0.0245749	0.0982731	0.0309164	0.0365768	0.0723656	0.0270105	0.319115	0.259447	0.936465	all_significant	NA	NO PLEIOTROPIC SNPS FOR REMOVAL	NA
finn-b-F5_PSYCH	Psychiatric diseases	8	5e-07	0.648856	0.547002	0.769676	6.88e-07	8.53678e-05	-0.432544	0.0871218	0.000154306	-0.499108	0.131898	0.0203164	-0.669416	0.213849	0.00314833	-0.595871	0.135357	0.467442	0.268414	0.981663	all_significant	NA	NO PLEIOTROPIC SNPS FOR REMOVAL	NA
finn-b-G6_MYOTDIS	Mytonic disorders	7	5e-08	0.996738	0.994846	0.998633	0.000749074	0.0232365	-0.00326762	0.000969345	0.0113391	-0.00380214	0.00150159	0.03009	-0.00531679	0.0017721	0.0401203	-0.00363452	0.00139253	0.728742	0.164024	0.969117	all_significant	NA	NO PLEIOTROPIC SNPS FOR REMOVAL	THERE WERE 1 OUTLITER SNPs IN RADIAL ANALYSIS

## Sheet: Early AMD, all MR results
RESULTS OF UNIVARIABLE MR ANALYSIS IN THE EARLY AMD DATASET (ALL STUDIED TRAITS INCLUDED)
Abbreviations: Trait ID = The identifier for this trait within the TwoSampleMR R programme. nSNP = number of SNPs used in analysis. P value for inclusion = the significance threshold at which SNPs were selected for the exposure variable. OR = Odds radio. LCI95 = lower limit of 95% confidence interval. UCI95 = upper limit of 95% confidence interval. LOO = leave one out analysis with MRE IVW indica…
	Trait	Metabolite_Name	nSNP	PVAL_FOR_INCLUSION	OR	OR_LCI95	OR_UCI95	MRE_IVW_pval	MRE_IVW_BETA	MRE_IVW_SE	WEIGHTED_MEDIAN_PVAL	WEIGHTED_MEDIAN_BETA	WEIGHTED_MEDIAN_SE	EGGER_PVAL	EGGER_BETA	EGGER_SE	WEIGHTED_MODE_PVAL	WEIGHTED_MODE_BETA	WEIGHED_MODE_SE	COCHRANES_Q_PVAL	EGGER_INTERCEPT_PVAL	I2	LOO	MEAN_FSTAT	PLEIOTROPIC_SNP?	OUTLIER_REMOVAL?	FDR
1	ebi-a-GCST000568	Fasting blood glucose	13	5e-08	0.970965501944151	0.857075575228125	1.09998935124796	0.6434563751	-0.0294643397	0.06365552999	0.992498907	0.001191812687	0.1267701826	0.8596442985	0.04257601243	0.2352009738	0.9990990436	-0.0001699967404	0.1474481628	0.97680107556007	0.737972120312089	0.987856570985831	not_robust	94.7703445080775	NO PLEIOTROPIC SNPS FOR REMOVAL	THERE WERE 1 OUTLITER SNPs IN RADIAL ANALYSIS	0.89486877904828
2	ebi-a-GCST000612	Celiac disease	10	5e-08	1.04625655668092	1.01305074044528	1.08055079444162	0.005996474639	0.04521860964	0.01645525324	0.09653536915	0.05122186455	0.03082150268	0.4541909516	0.06375486676	0.08105245519	0.2540043628	0.06222120935	0.05106312894	0.871432522397684	0.817397149602478	0.981070036000695	all_significant	NA	NO PLEIOTROPIC SNPS FOR REMOVAL	THERE WERE 2 OUTLITER SNPs IN RADIAL ANALYSIS	0.0959227005841429
3	ebi-a-GCST000679	Rheumatoid arthritis	7	5e-08	0.984784332449603	0.94279964453693	1.02863867955163	0.4903471772	-0.01533261361	0.02222901599	0.7496876832	-0.009137525919	0.0286396846	0.2766452199	0.04742597197	0.03885370285	0.8675340461	0.005432177144	0.03120659415	0.40029332974525	0.108177177708195	NA	not_robust	NA	REMOVED 1 PLEIOTROPIC SNP	THERE WERE 1 OUTLITER SNPs IN RADIAL ANALYSIS	0.838429754385549
4	ebi-a-GCST000755	HDL cholesterol	37	5e-08	0.814557244798387	0.72913977189923	0.909981228050797	0.0002845334372	-0.2051105713	0.05652003218	0.006120274036	-0.2236635718	0.08159131054	0.0387033425	-0.2751510088	0.1280876628	0.06410051092	-0.1905582123	0.09975883954	0.335572970663948	0.545371061167215	0.985915610957529	all_significant	NA	REMOVED 1 PLEIOTROPIC SNP	THERE WERE 5 OUTLITER SNPs IN RADIAL ANALYSIS	0.0118683220782241
5	ebi-a-GCST000758	Triglycerides	23	5e-08	1.1178990995399	0.983019123144632	1.27128594686377	0.08933314948	0.1114511198	0.0656009311	0.4272557538	0.06517807881	0.08209897407	0.6698363611	0.05413625695	0.1251905018	0.6556189144	0.03665069802	0.08106663711	0.136077805059061	0.594239833735163	0.992569404879187	not_robust	NA	NO PLEIOTROPIC SNPS FOR REMOVAL	THERE WERE 1 OUTLITER SNPs IN RADIAL ANALYSIS	0.439580374343708
6	ebi-a-GCST000759	LDL cholesterol	31	5e-08	1.12005410219796	1.04390001450976	1.20176374596529	0.001599909237	0.1133769897	0.03592514099	0.2806490296	0.06320984902	0.05858934686	0.3067865989	0.07408135947	0.07121005393	0.1347436612	0.08782366221	0.05713495859	0.770114114248755	0.509412880803034	0.991688486822564	all_significant	NA	REMOVED 1 PLEIOTROPIC SNP	THERE WERE 7 OUTLITER SNPs IN RADIAL ANALYSIS	0.0393027289680899
7	ebi-a-GCST000760	Cholesterol, total	37	5e-08	1.10094563379663	1.01406060404537	1.19527500007449	0.02185363077	0.09616947759	0.04194224842	0.3731963251	0.05455231078	0.06126016877	0.08791485196	0.146762856	0.08359933387	0.2706712836	0.08048495533	0.07194412365	0.453815950285197	0.487752857454976	0.989985711860479	not_robust	NA	REMOVED 1 PLEIOTROPIC SNP	THERE WERE 10 OUTLITER SNPs IN RADIAL ANALYSIS	0.216776045342575
8	ebi-a-GCST000922	Openness	8	5e-06	1.00202944057889	0.98054825724336	1.02398121904739	0.8545114121	0.002027384046	0.01105653144	0.657869698	0.008139048977	0.01837853382	0.2806067617	0.116668731	0.09840605472	0.8295560804	0.005825800749	0.02607046366	0.774019874138793	0.283433228691486	0.962569828993365	not_robust	23.375116980852	NO PLEIOTROPIC SNPS FOR REMOVAL	NA	0.960640874239907
9	ebi-a-GCST000964	Ulcerative colitis	84	5e-08	1.00955273419535	0.986784863018666	1.03284592348072	0.4139732549	0.009507395341	0.01163807615	0.6084206204	0.009174573089	0.01790757345	0.5410301111	0.01464765026	0.02386290783	0.2327073308	0.04539696864	0.03776179091	0.573001584070678	0.804600060321822	0.983979243620049	not_robust	NA	NO PLEIOTROPIC SNPS FOR REMOVAL	THERE WERE 6 OUTLITER SNPs IN RADIAL ANALYSIS	0.79583441309754
10	ebi-a-GCST000998	Coronary heart disease	14	5e-08	0.940766882855968	0.858562957885019	1.03084150061487	0.1905768815	-0.0610599035	0.04665069545	0.009292965251	-0.1280043698	0.04921192928	0.01055780179	-0.3803472408	0.1257208714	0.02324801878	-0.1373272327	0.05341313552	0.0265081157777426	0.0205009393621617	0.977433420929268	not_robust	44.7960657707021	NO PLEIOTROPIC SNPS FOR REMOVAL	THERE WERE 1 OUTLITER SNPs IN RADIAL ANALYSIS	0.606962235012645
11	ebi-a-GCST001198	Multiple sclerosis	23	5e-08	1.08444975204838	1.03544981624781	1.13576848077429	0.0005888199626	0.08107271738	0.02359019388	0.00333672212	0.1016616677	0.03463907313	0.3624473117	0.1074202567	0.1153849167	0.03472564396	0.1121833954	0.04984172578	0.538649117959093	0.817565820261476	NA	all_significant	NA	NO PLEIOTROPIC SNPS FOR REMOVAL	NA	0.0191721450233801
12	ebi-a-GCST001212	Proinsulin levels	7	5e-08	1.01310015494979	0.923411148217192	1.11150046860585	0.7831651053	0.01301509002	0.04729376837	0.5834159262	0.05029507098	0.09171205432	0.5839990601	0.1008930123	0.1724894998	0.6413136151	0.05373066334	0.1095805374	0.877590336125117	0.596552938346414	0.98994669049698	not_robust	87.3750169369939	NO PLEIOTROPIC SNPS FOR REMOVAL	THERE WERE 1 OUTLITER SNPs IN RADIAL ANALYSIS	0.944620357328755
13	ebi-a-GCST001475	Obesity	7	5e-07	0.985936839622575	0.946335342016285	1.0271955495753	0.4983188797	-0.01416298361	0.02091597193	0.4748825939	-0.02883635973	0.04035555563	0.5443053314	-0.1333041547	0.2050491117	0.4455300896	-0.05082376812	0.06226264592	0.853499075761899	0.58205102789893	0.948530546031903	not_robust	NA	NO PLEIOTROPIC SNPS FOR REMOVAL	NA	0.841405655278669
14	ebi-a-GCST001790	Gout	7	5e-06	0.986011785802487	0.95026901119806	1.02309896490855	0.4545922445	-0.0140869713	0.01883836402	0.5118361853	-0.01698461912	0.02589192755	0.6107170298	-0.02094315895	0.03859900832	0.457465559	-0.02186589942	0.0275405775	0.52573463928875	0.842088669300785	0.984164879833008	not_robust	NA	NO PLEIOTROPIC SNPS FOR REMOVAL	NA	0.821224877533792
15	ebi-a-GCST001791	Urate levels	21	5e-08	0.956692068841386	0.909115787354653	1.00675813500856	0.08890628155	-0.04427370645	0.02602505492	0.2358171771	-0.04648606274	0.03921197891	0.206998531	-0.06310345283	0.04830197464	0.2059851935	-0.05028747963	0.0384705343	0.921402683351936	0.591398076755653	0.996447127345064	not_robust	NA	NO PLEIOTROPIC SNPS FOR REMOVAL	THERE WERE 3 OUTLITER SNPs IN RADIAL ANALYSIS	0.438891116769946
16	ebi-a-GCST002216	Triglycerides	50	5e-08	0.855318342435995	0.774571784479306	0.944482463170595	0.002008578497	-0.156281549	0.05059356606	0.3057879214	-0.0731324954	0.07141146059	0.3024778465	-0.08468016586	0.0812408176	0.3876490926	-0.05937975919	0.06812322461	0.167590670233651	0.26637752763144	0.993812668021391	all_significant	NA	REMOVED 1 PLEIOTROPIC SNP	THERE WERE 3 OUTLITER SNPs IN RADIAL ANALYSIS	0.0458775317399353
17	ebi-a-GCST002221	Cholesterol, total	66	5e-08	0.912545645878946	0.845461650573711	0.984952487493128	0.01881393483	-0.0915171719	0.03895678412	0.2579139871	-0.07385022836	0.06527704702	0.08437397268	-0.1338844075	0.07637025436	0.2368712976	-0.08020481724	0.06718103912	0.781088195450203	0.508956068729906	0.992292429401928	all_significant	NA	REMOVED 1 PLEIOTROPIC SNP	THERE WERE 14 OUTLITER SNPs IN RADIAL ANALYSIS	0.200405509987309
18	ebi-a-GCST002222	LDL cholesterol	62	5e-08	0.914411468254905	0.850111253951956	0.983575184293874	0.01616428953	-0.08947462474	0.03720072771	0.4817932543	-0.04200331579	0.05971288831	0.2582769372	-0.07197040228	0.06305963365	0.390287309	-0.04777945632	0.05521988502	0.681801168421554	0.724839535683333	0.993046483738894	all_significant	NA	REMOVED 1 PLEIOTROPIC SNP	THERE WERE 8 OUTLITER SNPs IN RADIAL ANALYSIS	0.183688745624332
19	ebi-a-GCST002223	HDL cholesterol	73	5e-08	1.29121662228485	1.1707514850251	1.42407708808412	3.14e-07	0.255584892	0.04996890533	0.008520714933	0.2087058604	0.07933447612	0.1189451806	0.1796863118	0.1138489918	0.06312658055	0.2298662689	0.1217848324	0.432492717026076	0.460235066205564	0.989075231910294	all_significant	NA	REMOVED 1 PLEIOTROPIC SNP	THERE WERE 12 OUTLITER SNPs IN RADIAL ANALYSIS	4.36840606060606e-05
20	ebi-a-GCST002245	Alzheimer's disease (late onset)	12	5e-08	0.93454952679765	0.906176391259664	0.963811048777858	1.68e-05	-0.06769065531	0.01572992053	2e-05	-0.07056667835	0.01654528834	0.007554164861	-0.07176091764	0.02151764609	0.001656312822	-0.07042186374	0.017028179	0.415697912590905	0.775608699291922	0.996319407498821	not_robust	NA	NO PLEIOTROPIC SNPS FOR REMOVAL	THERE WERE 2 OUTLITER SNPs IN RADIAL ANALYSIS	0.001542576
21	ebi-a-GCST002318	Rheumatoid arthritis	47	5e-08	1.07793265243477	1.05062888801894	1.10594598762271	9.86e-09	0.07504499598	0.0130898317	0.0006339283552	0.08816538475	0.02580450248	0.005216225154	0.08572676969	0.02919440784	0.001047759597	0.08578665798	0.02451615192	0.94122711875926	0.666491420092855	0.990135175324325	all_significant	NA	REMOVED 1 PLEIOTROPIC SNP	THERE WERE 5 OUTLITER SNPs IN RADIAL ANALYSIS	1.50890866666667e-06
22	ebi-a-GCST002783	Body mass index	74	5e-08	0.980205306190357	0.872196662849845	1.10158922088096	0.7371311499	-0.01999323315	0.05956485539	0.840356902	0.0207600716	0.1030598831	0.8454715765	0.03114488993	0.159224686	0.3157766844	0.1598442571	0.1582436332	0.896588891263462	0.724592118123897	0.98358985632991	not_robust	NA	NO PLEIOTROPIC SNPS FOR REMOVAL	THERE WERE 2 OUTLITER SNPs IN RADIAL ANALYSIS	0.927169618956411
23	ebi-a-GCST002920	Neuroticism	8	5e-06	0.931535810189673	0.734380050370568	1.18162110371579	0.5588678026	-0.0709206461	0.1213305911	0.3420919282	-0.1723488108	0.1814121624	0.5865918278	-0.1387571283	0.2415825791	0.3245284889	-0.2655279637	0.2506010277	0.624498224303109	0.742577115617942	0.957964781897353	not_robust	NA	NO PLEIOTROPIC SNPS FOR REMOVAL	NA	0.861197833676709
24	ebi-a-GCST003043	Inflammatory bowel disease	121	5e-08	1.01807518518552	0.993333627093823	1.04343299614545	0.1535415172	0.01791377118	0.01255227735	0.2320723026	0.02490507789	0.02084041196	0.4605741023	0.02345611917	0.03168447182	0.08219109947	0.06593312906	0.03761599536	0.86355739108385	0.846923749285961	0.989283110859998	not_robust	92.691851745888	NO PLEIOTROPIC SNPS FOR REMOVAL	THERE WERE 11 OUTLITER SNPs IN RADIAL ANALYSIS	0.561436304207558
25	ebi-a-GCST003044	Crohn's disease	109	5e-08	1.01456566350145	0.995820815488364	1.03366335544145	0.1285514929	0.01446060318	0.009514563719	0.1300185821	0.02825975982	0.01866527458	0.4556874242	0.0241013831	0.03219145696	0.2953690729	0.03028483576	0.02880113646	0.999096542150493	0.747515303112086	0.988957717782869	not_robust	89.7903139441863	NO PLEIOTROPIC SNPS FOR REMOVAL	THERE WERE 12 OUTLITER SNPs IN RADIAL ANALYSIS	0.519067637558399
26	ebi-a-GCST003045	Ulcerative colitis	82	5e-08	1.0072682060468	0.98114500522506	1.03408694281637	0.5890758574	0.007241919929	0.0134066003	0.9514981975	-0.001336401055	0.02197107276	0.9384914865	-0.002693108835	0.03479065778	0.325194696	-0.04119993481	0.0416223604	0.774706042474341	0.754891488848358	0.987391234106305	not_robust	79.7202343361052	NO PLEIOTROPIC SNPS FOR REMOVAL	THERE WERE 5 OUTLITER SNPs IN RADIAL ANALYSIS	0.872965545940413
27	ebi-a-GCST003116	Coronary artery disease	32	5e-08	0.971505011056639	0.903378912797419	1.04476867141552	0.435779902	-0.02890885212	0.03709405406	0.2870419128	-0.06015699172	0.05650489493	0.2146393261	-0.1566931643	0.1235995329	0.297511703	-0.08399299319	0.07926834617	0.569488414572685	0.285456050868138	0.976607096803081	not_robust	48.8722248944036	NO PLEIOTROPIC SNPS FOR REMOVAL	THERE WERE 8 OUTLITER SNPs IN RADIAL ANALYSIS	0.811455299989984
28	ebi-a-GCST003129	Primary biliary cholangitis	22	5e-08	1.01214226345958	0.991213869786993	1.03351253720977	0.2575661111	0.01206913753	0.01066025172	0.703735685	-0.006478416585	0.01703579754	0.9705923258	-0.001385931554	0.0371269134	0.5651869395	-0.01401639585	0.02398485313	0.621791520382173	0.707414832951501	0.985522263525503	not_robust	NA	NO PLEIOTROPIC SNPS FOR REMOVAL	THERE WERE 3 OUTLITER SNPs IN RADIAL ANALYSIS	0.665258461190781
29	ebi-a-GCST003156	Systemic lupus erythematosus	38	5e-08	1.01369901442548	0.999502983719963	1.02809667263094	0.05863641602	0.01360603115	0.0071954954	0.427648469	0.01008704867	0.01271655119	0.9407630663	0.001344807663	0.01797114371	0.7392077893	0.005523565175	0.0164679387	0.934307210273833	0.439676978839132	0.990036660688493	not_robust	NA	NO PLEIOTROPIC SNPS FOR REMOVAL	THERE WERE 4 OUTLITER SNPs IN RADIAL ANALYSIS	0.358584271873236
30	ebi-a-GCST003368	circulating leptin levels adjusted for BMI	14	5e-06	1.25392221234136	0.980712828895515	1.60324293542058	0.07112602356	0.2262764087	0.1253836755	0.6656027131	0.08923175701	0.2064637837	0.9915475061	-0.00623780704	0.5766875068	0.858107817	0.05786225191	0.3172845986	0.814931972130642	0.682794374489616	0.960675624982715	not_robust	NA	NO PLEIOTROPIC SNPS FOR REMOVAL	NA	0.390153150194714
31	ebi-a-GCST003372	Glomerular filtration rate (creatinine)	38	5e-08	1.14738864543027	0.619342641756289	2.12564195471681	0.6620761312	0.1374886172	0.314584304	0.6937629729	-0.1929745165	0.4900895438	0.6297529336	-0.5351206559	1.100556868	0.6848146488	-0.4060195034	0.9924361903	0.467845072591196	0.527366405268922	0.984713571026284	not_robust	66.0344159521557	NO PLEIOTROPIC SNPS FOR REMOVAL	THERE WERE 5 OUTLITER SNPs IN RADIAL ANALYSIS	0.89853633295504
32	ebi-a-GCST003374	Chronic kidney disease	8	5e-07	1.00963305342394	0.919499703141425	1.10860166575754	0.8407453133	0.009586951397	0.04771046387	0.419760333	0.05125392011	0.06352449481	0.3055815155	0.1759140961	0.1570832911	0.3580661889	0.08340764518	0.08479582184	0.407296025609611	0.30961165471191	0.978309162003548	not_robust	45.6181401865966	NO PLEIOTROPIC SNPS FOR REMOVAL	THERE WERE 2 OUTLITER SNPs IN RADIAL ANALYSIS	0.955935996344502
33	ebi-a-GCST003375	Glomerular filtration rate (cystatin C)	13	5e-06	0.925277093599089	0.661796074931492	1.29365786889535	0.6496872558	-0.07766202568	0.1709876473	0.6368991611	0.106437445	0.2254845707	0.3570335771	0.2773470057	0.2884981033	0.5022822333	0.155171951	0.2243302212	0.734098884855881	0.11332913598453	0.990607753217665	not_robust	102.351281620558	NO PLEIOTROPIC SNPS FOR REMOVAL	THERE WERE 2 OUTLITER SNPs IN RADIAL ANALYSIS	0.896274747655179
34	ebi-a-GCST003392	Parental longevity (father's age at death)	22	5e-06	1.16092170694606	0.865279809137076	1.55757616834099	0.3197148664	0.1492142646	0.1499574542	0.8995445539	0.02780772773	0.2202824192	0.1466380989	0.6476552138	0.4288622654	0.9037805994	-0.05713676288	0.4669721884	0.474919017316661	0.228736463394367	0.958377209646929	not_robust	23.2549046931478	NO PLEIOTROPIC SNPS FOR REMOVAL	THERE WERE 1 OUTLITER SNPs IN RADIAL ANALYSIS	0.72368965850552
35	ebi-a-GCST003395	Parental extreme longevity (95 years and older)	26	5e-06	2.69889692500971	0.569815508911554	12.7831631429981	0.2108617551	0.9928431432	0.7935131543	0.561142341	0.6568966294	1.130347802	0.5310097729	-1.056001398	1.661253859	0.70036215	-0.9100324507	2.337706887	0.449340535082128	0.173748254048006	0.941930270110611	not_robust	23.7293936376397	NO PLEIOTROPIC SNPS FOR REMOVAL	THERE WERE 1 OUTLITER SNPs IN RADIAL ANALYSIS	0.620554778646252
36	ebi-a-GCST003401	Glomerular filtration rate in non diabetics (creatinine)	39	5e-08	1.11723741993763	0.610066096045769	2.04603970061509	0.7195062487	0.1108590489	0.3086974604	0.6981266605	-0.1859612596	0.4794663215	0.7651764663	-0.3307589737	1.099238296	0.7218491331	-0.3226439541	0.8996310792	0.436141743637533	0.677644349994595	0.983438599643159	not_robust	64.3131539601307	NO PLEIOTROPIC SNPS FOR REMOVAL	THERE WERE 4 OUTLITER SNPs IN RADIAL ANALYSIS	0.920087549772717
37	ebi-a-GCST003435	Body fat percentage	8	5e-08	0.998375859356392	0.755888555258796	1.31865253099956	0.9908641264	-0.00162546099	0.1419570747	0.9807453945	0.004911961958	0.2035252385	0.2217657916	0.9836141452	0.7215670122	0.2786125031	0.3207117429	0.2730713931	0.572894666627104	0.211339156241137	0.976208303526073	not_robust	47.6271702645331	NO PLEIOTROPIC SNPS FOR REMOVAL	THERE WERE 2 OUTLITER SNPs IN RADIAL ANALYSIS	0.999376860953564
38	ebi-a-GCST003484	Periodontal disease-related phenotype (Socransky)	12	5e-07	1.00055397851527	0.987020413669984	1.01427310930719	0.9364693082	0.0005538251258	0.006948154258	0.9561390463	-0.0005126468256	0.009320975281	0.1197481295	0.06336665347	0.0372493172	0.8231519675	-0.003899725465	0.01703733083	0.44135857930375	0.116858578670868	0.959134651944743	not_robust	NA	NO PLEIOTROPIC SNPS FOR REMOVAL	NA	0.985935026840247
39	ebi-a-GCST003658	Modified Stumvoll Insulin Sensitivity Index (model adjusted for BMI)	6	5e-06	1.01192597174717	0.850073824158232	1.20459440485706	0.8939375459	0.01185541774	0.0889221934	0.9092354914	0.01526022076	0.1338581758	0.4170074761	-0.3119998413	0.3450437521	0.9255104243	0.01819625513	0.1851024353	0.634126713456679	0.379244745563171	0.949530865084271	not_robust	NA	NO PLEIOTROPIC SNPS FOR REMOVAL	THERE WERE 1 OUTLITER SNPs IN RADIAL ANALYSIS	0.973651950392346
40	ebi-a-GCST003659	Modified Stumvoll Insulin Sensitivity Index (BMI interaction)	12	5e-08	1.00550244146577	0.978554187977673	1.03319281876774	0.6921783795	0.005487358339	0.01386044561	0.8277753034	-0.003828351635	0.01759711018	0.5612913274	0.01218708895	0.02028205527	0.8213914389	-0.005137137273	0.02221790674	0.284087458163072	0.649531719222225	0.961064241410711	not_robust	NA	NO PLEIOTROPIC SNPS FOR REMOVAL	NA	0.913307176710201
41	ebi-a-GCST003724	Bipolar disorder	7	5e-08	1.01567514461058	0.945281628875748	1.09131074577916	0.6712533292	0.01555355847	0.03664588489	0.7709941794	-0.01321795783	0.04541087652	0.2861248168	-0.09495822797	0.07954713878	0.4664142285	-0.0357624294	0.04599776453	0.35555837281769	0.182922710650317	0.977624152505946	not_robust	47.9323386119372	NO PLEIOTROPIC SNPS FOR REMOVAL	NA	0.901967771212668
42	ebi-a-GCST003766	Subjective well-being	13	5e-06	1.19929331240693	0.739271160984274	1.94557088804737	0.4616024746	0.181732477	0.2468484555	0.8828239965	0.05337847371	0.3621574134	0.1773856826	1.170648821	0.8122785327	0.9195049414	0.06044167838	0.5856465543	0.532375198810264	0.225489187782759	0.961282026647802	not_robust	NA	NO PLEIOTROPIC SNPS FOR REMOVAL	THERE WERE 3 OUTLITER SNPs IN RADIAL ANALYSIS	0.821675241515191
43	ebi-a-GCST003769	Depression	18	5e-06	0.969827397780333	0.748295245941316	1.25694394904539	0.8168780241	-0.03063716375	0.1323063782	0.5774488672	-0.132492408	0.2378187818	0.9997824499	0.0001766160289	0.6377192192	0.6281521013	-0.2170050245	0.4399558341	0.94287768037833	0.960401854894938	0.953933140377052	not_robust	NA	REMOVED 1 PLEIOTROPIC SNP	THERE WERE 3 OUTLITER SNPs IN RADIAL ANALYSIS	0.951061351428755
44	ebi-a-GCST003770	Neuroticism	8	5e-08	0.571944792585966	0.375695476084198	0.87070743884308	0.0091689053	-0.5587128087	0.2144201832	0.2135329696	-0.3988063498	0.3206072743	0.1234442539	-3.156977192	1.762473591	0.5263132702	-0.3536614941	0.5304560044	0.561210499614522	0.187439601783683	0.976783283081892	not_robust	NA	NO PLEIOTROPIC SNPS FOR REMOVAL	NA	0.125655057409851
45	ebi-a-GCST003837	Chronotype	10	5e-08	0.747626478358549	0.508793513827002	1.09857011921904	0.1385442542	-0.2908517862	0.1963577698	0.1013167088	-0.4418530829	0.2696686875	0.874026384	0.1043050097	0.6371666294	0.1598732009	-0.5272409886	0.3441413423	0.493605840309239	0.531257050724764	0.970771501953638	not_robust	37.1977880245451	NO PLEIOTROPIC SNPS FOR REMOVAL	THERE WERE 1 OUTLITER SNPs IN RADIAL ANALYSIS	0.537553434948395
46	ebi-a-GCST003839	Sleep duration	6	5e-07	0.844480041846237	0.512523055837171	1.3914428491646	0.5070470435	-0.1690341761	0.2547833703	0.4332445451	-0.2627806426	0.3353283891	0.6764526538	-0.5504346787	1.22496302	0.5101972226	-0.2791952416	0.39397491	0.383601910908177	0.765053082109304	0.974071463121509	not_robust	36.205585926216	NO PLEIOTROPIC SNPS FOR REMOVAL	NA	0.844580137684006
47	ebi-a-GCST004074	Intraocular pressure	12	5e-08	0.994857968537911	0.978582768531806	1.01140384788127	0.5401495356	-0.005155297201	0.008415618044	0.9632694869	-0.0004701687828	0.0102097093	0.8567972969	-0.001769434236	0.009555719692	0.8926393853	0.001312712258	0.009503950694	0.525747301358283	0.383626268301018	0.978567865317984	not_robust	NA	NO PLEIOTROPIC SNPS FOR REMOVAL	THERE WERE 1 OUTLITER SNPs IN RADIAL ANALYSIS	0.856589470790881
48	ebi-a-GCST004075	Vertical cup-disc ratio	15	5e-08	0.565565561914522	0.290521105523033	1.10100229808718	0.09356379609	-0.569929054	0.3398724485	0.5729651154	-0.2781623391	0.4934668573	0.3490323824	-0.5980881566	0.6156379101	0.8910022401	0.1052194051	0.7539838644	0.459376763688185	0.956347563826719	0.981112068011964	not_robust	NA	NO PLEIOTROPIC SNPS FOR REMOVAL	THERE WERE 3 OUTLITER SNPs IN RADIAL ANALYSIS	0.450663132170167
49	ebi-a-GCST004076	Optic disc area	13	5e-08	0.804539565056322	0.662946808768822	0.976373825440243	0.02765879085	-0.2174851341	0.09876295206	0.008313048962	-0.3580625999	0.1356768714	0.612308701	-0.1087156796	0.2084387059	0.02795554459	-0.3751464308	0.1501056065	0.424445008226805	0.562279907797481	0.989303992521034	not_robust	NA	NO PLEIOTROPIC SNPS FOR REMOVAL	NA	0.244360559655432
50	ebi-a-GCST004137	Optic cup area	38	5e-08	0.929109837874511	0.849635865227379	1.01601771554709	0.1070303227	-0.07352831478	0.04562198997	0.2904918623	-0.07358384115	0.06961289725	0.2146147662	-0.06561775573	0.05194303284	0.2491526535	-0.07321739504	0.06253459498	0.590511835989887	0.714663857006072	0.982405018428831	not_robust	NA	NO PLEIOTROPIC SNPS FOR REMOVAL	THERE WERE 6 OUTLITER SNPs IN RADIAL ANALYSIS	0.477064283024951
51	ebi-a-GCST004420	CTACK levels	8	5e-06	1.07303040095962	1.00793872485176	1.14232563249606	0.02726793372	0.07048679592	0.03192827396	0.07926364336	0.07669534117	0.04370168026	0.281800125	0.08017650504	0.06781205585	0.1893870541	0.07606127254	0.05232794941	0.570331486425144	0.872647565676673	0.974945982520942	not_robust	NA	NO PLEIOTROPIC SNPS FOR REMOVAL	THERE WERE 1 OUTLITER SNPs IN RADIAL ANALYSIS	0.244360559655432
52	ebi-a-GCST004421	beta-nerve growth factor levels	8	5e-06	1.04066789250533	0.94590978271878	1.14491855595224	0.4131430679	0.03986271136	0.04870958824	0.5379935503	0.0377059946	0.06122594308	0.6515602698	-0.09818084826	0.2066813924	0.5873150651	-0.0593889141	0.1044241538	0.300914612693161	0.516620029429916	0.961008753523345	not_robust	NA	NO PLEIOTROPIC SNPS FOR REMOVAL	NA	0.795488217026247
53	ebi-a-GCST004422	Vascular endothelial growth factor levels	6	5e-07	1.02895312465669	0.972828569629386	1.08831562496578	0.3185820012	0.02854190154	0.02861699046	0.3571953471	0.0266622947	0.02895801489	0.6526272022	0.02508053169	0.05164477993	0.3804888453	0.02796106087	0.02908259465	0.346551290826212	0.936097429760084	0.993146517800677	not_robust	NA	NO PLEIOTROPIC SNPS FOR REMOVAL	NA	0.72368965850552
54	ebi-a-GCST004425	Tumor necrosis factor beta levels	43	5e-05	1.00339896661485	0.977596257966721	1.02988271282645	0.7985010721	0.003393203184	0.01329169466	0.6866410951	0.008239713383	0.02042477788	0.5710198941	0.0194202159	0.03400232797	0.8604378644	0.005591930479	0.03161082435	0.572224176982191	0.609464720318355	0.949927744060545	not_robust	NA	NO PLEIOTROPIC SNPS FOR REMOVAL	NA	0.948849351926265
55	ebi-a-GCST004428	Stem cell growth factor beta levels	12	5e-06	0.983249667821041	0.932212700726942	1.03708081698124	0.5344991439	-0.01689220551	0.02719493121	0.3799862873	-0.03703617539	0.04218620092	0.1517500208	-0.09105855242	0.05867815535	0.4565601656	-0.04371438779	0.05664809796	0.693955079944734	0.165137597567396	0.973757944353343	not_robust	NA	NO PLEIOTROPIC SNPS FOR REMOVAL	THERE WERE 2 OUTLITER SNPs IN RADIAL ANALYSIS	0.854045481134296
56	ebi-a-GCST004429	Stem cell factor levels	9	5e-06	0.963942831236668	0.879168766363672	1.05689125619847	0.4342749018	-0.03672328983	0.04696689376	0.2773533362	-0.07016578116	0.06459247965	0.8936276578	-0.01507345118	0.1087122126	0.3023483773	-0.1038361281	0.09419184109	0.560837493231818	0.828004394880977	0.964886878505865	not_robust	NA	NO PLEIOTROPIC SNPS FOR REMOVAL	NA	0.811455299989984
57	ebi-a-GCST004430	Interleukin-16 levels	6	5e-07	1.04288993560394	1.01328856651953	1.07335605445522	0.004255508171	0.0419956437	0.01469112026	0.2380419204	0.03981639872	0.03374570938	0.4924234181	0.03419668899	0.04531118297	0.3074565424	0.03830005338	0.03371487372	0.938601585810221	0.832858558735052	0.980096838030521	not_robust	NA	NO PLEIOTROPIC SNPS FOR REMOVAL	NA	0.0760196031636615
58	ebi-a-GCST004431	RANTES levels	9	5e-06	0.960220065102359	0.890480411201079	1.03542151161029	0.2913440714	-0.04059278631	0.03847009577	0.8648484611	0.009781283225	0.05746746405	0.1859912324	-0.1611090039	0.109872981	0.6503198246	0.04776049858	0.1014347947	0.548030820352118	0.274931929315089	0.962182104482169	not_robust	NA	NO PLEIOTROPIC SNPS FOR REMOVAL	NA	0.698100538516388
59	ebi-a-GCST004432	Platelet-derived growth factor BB levels	7	5e-07	0.971105271390476	0.897448689426501	1.05080709263168	0.466271217	-0.02932040113	0.04024435188	0.5926002806	-0.02758710328	0.05155776966	0.09608919341	-0.1825768249	0.08922099927	0.3468125828	-0.05532050494	0.05420315858	0.446393314546121	0.111015778378807	0.986484118777524	not_robust	NA	NO PLEIOTROPIC SNPS FOR REMOVAL	NA	0.824278458701194
60	ebi-a-GCST004433	Macrophage inflammatory protein 1b levels	6	5e-08	0.982350543342947	0.9233508577512	1.04512015330386	0.573102538	-0.01780706554	0.03160149163	0.4645805085	-0.02256984314	0.03086156674	0.5669842518	-0.03635305876	0.05834203963	0.4487085055	-0.02385583706	0.0290368661	0.252914875147185	0.712873000676271	0.9966097955701	not_robust	NA	NO PLEIOTROPIC SNPS FOR REMOVAL	NA	0.865073569587907
61	ebi-a-GCST004435	Monokine induced by gamma interferon levels	14	5e-06	0.991057654012001	0.937431360375987	1.04775167024691	0.751633909	-0.008982568734	0.02838222994	0.5117166823	-0.0310665903	0.04734555461	0.5070034347	0.04519703536	0.06608292524	0.622558832	-0.04088679178	0.08109270872	0.656286464455789	0.368749660257672	0.960242882872852	not_robust	NA	NO PLEIOTROPIC SNPS FOR REMOVAL	NA	0.931171330302238
62	ebi-a-GCST004436	Macrophage colony stimulating factor levels	8	5e-06	0.950328278357512	0.899598396346742	1.00391890460624	0.06871952748	-0.05094779791	0.02798930797	0.2554025305	-0.05080196951	0.04466795189	0.6602037091	0.02791124041	0.06038401169	0.4274931979	-0.04749290697	0.05638937587	0.713654631567003	0.161736641644865	0.955367670774662	not_robust	NA	NO PLEIOTROPIC SNPS FOR REMOVAL	NA	0.383343074921847
63	ebi-a-GCST004438	Monocyte chemoattractant protein-1 levels	6	5e-07	1.04230814912359	0.966029659842027	1.12460965008786	0.2852149926	0.04143762814	0.03877467837	0.3641746506	0.0475231964	0.05237067412	0.9368404406	0.008752833577	0.1037834285	0.4522457061	0.04292325259	0.05268087699	0.565616220941831	0.74560618382589	0.985471748277847	not_robust	NA	NO PLEIOTROPIC SNPS FOR REMOVAL	NA	0.691924876650581
64	ebi-a-GCST004439	Interleukin-12p70 levels	10	5e-06	1.01690607319943	0.952030843276438	1.08620216352552	0.6181690326	0.01676475607	0.03363398081	0.3313270653	0.03705321595	0.03814239789	0.5544060962	0.03552481292	0.05757991658	0.3194054167	0.03967368696	0.03764516259	0.371461713940468	0.690872928088871	0.985308892838798	not_robust	NA	NO PLEIOTROPIC SNPS FOR REMOVAL	NA	0.883178801041328
65	ebi-a-GCST004440	Interferon gamma-induced protein 10 levels	9	5e-06	1.02853156513528	0.965211766634231	1.09600526749537	0.3855119968	0.0281321201	0.03241830333	0.4870288424	0.03547514995	0.05104028053	0.6753792844	0.03586295723	0.08209459969	0.7237733073	0.02787018571	0.07612451931	0.780325342820609	0.915860372461627	0.96274970879705	not_robust	NA	NO PLEIOTROPIC SNPS FOR REMOVAL	THERE WERE 1 OUTLITER SNPs IN RADIAL ANALYSIS	0.779318406292695
66	ebi-a-GCST004441	Interleukin-18 levels	8	5e-07	0.961658619510882	0.907998345107395	1.01849007265558	0.1820130021	-0.03909575667	0.02929437055	0.4051615341	-0.03826544291	0.04596789728	0.5447252714	-0.06110384186	0.09520658691	0.339752365	-0.05346889086	0.05219701029	0.649845219764939	0.812488374699169	0.9810196533219	not_robust	NA	NO PLEIOTROPIC SNPS FOR REMOVAL	NA	0.596872637600786
67	ebi-a-GCST004442	Interleukin-17 levels	10	5e-06	1.00841398948727	0.936674035938844	1.08564851290489	0.8239013632	0.00837878919	0.03765241173	0.8470444006	0.01345705802	0.06976512117	0.6841370785	-0.04775757125	0.1131696391	0.5998265385	-0.05184709015	0.09535220854	0.87661843453909	0.589249888177445	0.960166882311738	not_robust	NA	NO PLEIOTROPIC SNPS FOR REMOVAL	NA	0.952218407961428
68	ebi-a-GCST004443	Interleukin-13 levels	9	5e-06	1.03356888840368	0.973775649916218	1.09703364134021	0.2774954567	0.03301775336	0.03040412966	0.2081157079	0.03976163998	0.03158785169	0.6223876859	0.02889674788	0.05610624064	0.288880772	0.03603146068	0.03172071748	0.244709265367815	0.930742969289798	0.975605878657256	not_robust	NA	NO PLEIOTROPIC SNPS FOR REMOVAL	NA	0.682003020187205
69	ebi-a-GCST004444	Interleukin-10 levels	10	5e-06	1.05708696192174	0.981404859007831	1.13860537250104	0.1429850023	0.0555169759	0.03790162252	0.2615118564	0.05252076187	0.04677555743	0.5476650111	0.05248937607	0.08361535055	0.4122912658	0.041627964	0.04842401444	0.474155906790827	0.968074161400691	0.976804021782528	not_robust	NA	NO PLEIOTROPIC SNPS FOR REMOVAL	NA	0.543139863931657
70	ebi-a-GCST004449	Hepatocyte growth factor levels	6	5e-06	1.0321177350903	0.91928912565221	1.15879432200632	0.592497838	0.03161274494	0.05906497044	0.6242240675	0.03467286464	0.07077935384	0.4630181433	-0.1074114111	0.1324930707	0.6973117664	0.03499578334	0.08491254113	0.386255885643728	0.308619210717942	0.963504867070845	not_robust	NA	NO PLEIOTROPIC SNPS FOR REMOVAL	THERE WERE 1 OUTLITER SNPs IN RADIAL ANALYSIS	0.874540777816104
71	ebi-a-GCST004451	Interleukin-7 levels	10	5e-06	1.0373881985793	0.990045211582363	1.08699508058989	0.1235112185	0.03670620691	0.02383207936	0.2130383468	0.04822413738	0.0387263417	0.151493699	0.1198098163	0.07556186187	0.2465465275	0.05227966822	0.04218184523	0.754135097834871	0.266338334807904	0.972734668283568	not_robust	NA	NO PLEIOTROPIC SNPS FOR REMOVAL	NA	0.510901974625
72	ebi-a-GCST004452	Interleukin-5 levels	62	5e-05	1.02817444938088	0.996728956418516	1.06061200645583	0.0795582172	0.02778485048	0.0158475794	0.02454016329	0.05471608767	0.02433377699	0.736224426	0.01404658765	0.04150577351	0.09066337836	0.08956871508	0.05210142555	0.801339773105199	0.717218711612153	0.946260326506772	not_robust	NA	NO PLEIOTROPIC SNPS FOR REMOVAL	NA	0.415224111800582
73	ebi-a-GCST004454	Interleukin-2 receptor antagonist levels	6	5e-06	0.962329382288244	0.924007575569897	1.00224052756721	0.06401797207	-0.03839849369	0.02073291582	0.4125570908	-0.03010934997	0.03674551655	0.4110592121	-0.04620622646	0.0503920811	0.4402077633	-0.03175457133	0.03789057998	0.823514658550194	0.852660474690258	0.97825697893808	not_robust	NA	NO PLEIOTROPIC SNPS FOR REMOVAL	THERE WERE 1 OUTLITER SNPs IN RADIAL ANALYSIS	0.36922831557792
74	ebi-a-GCST004457	Growth-regulated protein alpha levels	9	5e-06	1.00816775612824	0.970890323849559	1.0468764591933	0.6721658677	0.008134580533	0.01922262722	0.835180269	0.006187469086	0.02973853035	0.3808203137	0.04990372662	0.05336204031	0.9092764104	0.003561249772	0.03028033589	0.710097585593867	0.413013532634318	0.970013587116239	not_robust	NA	NO PLEIOTROPIC SNPS FOR REMOVAL	THERE WERE 1 OUTLITER SNPs IN RADIAL ANALYSIS	0.902249919483689
75	ebi-a-GCST004460	Eotaxin levels	15	5e-06	1.04362088067799	0.983964902533047	1.10689369080471	0.1551056819	0.0426962824	0.03003129241	0.31554768	0.04892084408	0.04874296609	0.3868081483	0.07600403043	0.08487461302	0.2906919569	0.05841844679	0.05320001784	0.762625505620476	0.672709593857505	0.977351862666685	not_robust	NA	NO PLEIOTROPIC SNPS FOR REMOVAL	THERE WERE 1 OUTLITER SNPs IN RADIAL ANALYSIS	0.563362488609889
76	ebi-a-GCST004575	Acute insulin response	17	5e-06	0.952332731503123	0.889254246683088	1.0198856343673	0.1624585814	-0.04884079737	0.03496494654	0.752885362	-0.01418215819	0.04504602353	0.3219427816	-0.09598309545	0.09370864465	0.9651493517	0.00337322187	0.07600483053	0.119844709234669	0.5942605819726	0.966799564502552	not_robust	28.3618357352759	NO PLEIOTROPIC SNPS FOR REMOVAL	THERE WERE 2 OUTLITER SNPs IN RADIAL ANALYSIS	0.571968824545552
77	ebi-a-GCST004599	Mean platelet volume	217	5e-08	1.01392979873566	0.975070534210142	1.05433771270395	0.4877933851	0.01383367076	0.01993833601	0.1153192481	0.06194636532	0.03933781985	0.6584512363	0.01571615078	0.03550328118	0.4789458283	0.0252876672	0.03565503951	0.976596540351388	0.946132041332039	0.994005095267497	not_robust	162.074921070295	NO PLEIOTROPIC SNPS FOR REMOVAL	THERE WERE 17 OUTLITER SNPs IN RADIAL ANALYSIS	0.835307508763185
78	ebi-a-GCST004600	Eosinophil percentage of white cells	143	5e-08	0.986102403888253	0.921944096301278	1.05472550326568	0.6834713321	-0.01399507187	0.03432429514	0.437729011	-0.04806123244	0.06193187789	0.1944865433	-0.1371786227	0.1052287357	0.3061820017	-0.1129628967	0.1099965733	0.994612768787623	0.207039496206468	0.986864173862957	not_robust	76.6854995339922	NO PLEIOTROPIC SNPS FOR REMOVAL	THERE WERE 21 OUTLITER SNPs IN RADIAL ANALYSIS	0.907351274546979
79	ebi-a-GCST004601	Red blood cell count	160	5e-08	1.03705610068294	0.973822536532202	1.10439563228175	0.2569669051	0.0363860268	0.03209807114	0.1491359174	0.0915545339	0.06346537468	0.3333995857	0.06701687167	0.06907100378	0.1808284443	0.08730422929	0.0649533273	0.852703746992537	0.610608996529362	0.989253545888339	not_robust	94.5924383566902	NO PLEIOTROPIC SNPS FOR REMOVAL	THERE WERE 18 OUTLITER SNPs IN RADIAL ANALYSIS	0.665258461190781
80	ebi-a-GCST004602	Mean corpuscular volume	206	5e-08	0.996001667489423	0.951658246477921	1.04241131237308	0.8631086315	-0.004006347213	0.02323619705	0.1729941091	-0.05514691174	0.04047046143	0.2872773839	-0.04687771638	0.04393819313	0.1310252861	-0.06173628154	0.04071947358	0.887828268004506	0.23905861241604	0.992660876574572	not_robust	139.051745525102	NO PLEIOTROPIC SNPS FOR REMOVAL	THERE WERE 22 OUTLITER SNPs IN RADIAL ANALYSIS	0.963537419476708
81	ebi-a-GCST004603	Platelet count	205	5e-08	0.964943187385621	0.915333559869504	1.01724157804797	0.1851066839	-0.03568605255	0.02692891902	0.20448204	-0.05654367484	0.04456169745	0.2476967835	-0.06846300712	0.05905560179	0.3994726139	-0.04905763266	0.05810225812	0.884903119444867	0.52628272807735	0.989666510198014	not_robust	97.1559609056434	NO PLEIOTROPIC SNPS FOR REMOVAL	THERE WERE 18 OUTLITER SNPs IN RADIAL ANALYSIS	0.601880695369965
82	ebi-a-GCST004604	Hematocrit	106	5e-08	1.01402047086914	0.930974445506965	1.10447447865419	0.7494441824	0.0139230932	0.04359517537	0.4311778044	0.05794588883	0.07361220111	0.4572265515	0.0785931613	0.1053237099	0.3608028324	0.08063609667	0.08785359048	0.849186078714198	0.494039498466677	0.986609869723885	not_robust	76.3629625179117	NO PLEIOTROPIC SNPS FOR REMOVAL	THERE WERE 10 OUTLITER SNPs IN RADIAL ANALYSIS	0.931171330302238
83	ebi-a-GCST004605	Mean corpuscular hemoglobin concentration	77	5e-08	0.952824219565265	0.875396123902103	1.03710076912756	0.2637596151	-0.04832484191	0.04324180619	0.9019255676	0.009058720686	0.07351112684	0.9212579504	0.00924876508	0.09324991927	0.7051561595	0.03125382598	0.08229110394	0.824080424173433	0.477096576021488	0.99080224442893	not_robust	108.217695585701	NO PLEIOTROPIC SNPS FOR REMOVAL	THERE WERE 3 OUTLITER SNPs IN RADIAL ANALYSIS	0.669390896534696
84	ebi-a-GCST004606	Eosinophil counts	151	5e-08	1.01197981905637	0.945975985859658	1.08258895520133	0.7292942865	0.01190862902	0.03441159398	0.4066736769	-0.04869954705	0.05869102223	0.06234017466	-0.1833938424	0.09765564276	0.1507526958	-0.1470908094	0.1018454345	0.952573077805795	0.0314274704756669	0.987461869009119	not_robust	80.5447182006975	NO PLEIOTROPIC SNPS FOR REMOVAL	THERE WERE 20 OUTLITER SNPs IN RADIAL ANALYSIS	0.923937079509241
85	ebi-a-GCST004607	Plateletcrit	193	5e-08	0.966133132787348	0.912783761655418	1.02260060868816	0.2345034532	-0.03445363565	0.02898093599	0.3416866924	-0.05007214603	0.05266107753	0.5144930503	-0.04238208698	0.06489616817	0.4000867044	-0.05409032943	0.0641380823	0.935203730548186	0.889086484923641	0.988322760835084	not_robust	85.9360667840964	NO PLEIOTROPIC SNPS FOR REMOVAL	THERE WERE 20 OUTLITER SNPs IN RADIAL ANALYSIS	0.644467605930742
86	ebi-a-GCST004608	Granulocyte percentage of myeloid white cells	155	5e-08	1.01382867800861	0.954979902201805	1.07630389496457	0.6526019442	0.0137339343	0.03050965196	0.7346528591	0.01762483227	0.05199943735	0.9365704678	-0.00581449957	0.07294382752	0.9326600976	-0.006890021371	0.08140695634	0.952366678867836	0.762862843673605	0.990562353972658	not_robust	102.763178469805	NO PLEIOTROPIC SNPS FOR REMOVAL	THERE WERE 14 OUTLITER SNPs IN RADIAL ANALYSIS	0.896556877154296
87	ebi-a-GCST004609	Monocyte percentage of white cells	172	5e-08	0.977943229946044	0.923448691950937	1.03565359866048	0.4458014105	-0.02230365772	0.02925325583	0.5373053609	-0.03032469509	0.04915714607	0.5825314546	0.03347182605	0.06077553287	0.3936006057	0.05385828117	0.06297254548	0.809973313166556	0.288794355433322	0.991286859381662	not_robust	113.12449303937	NO PLEIOTROPIC SNPS FOR REMOVAL	THERE WERE 17 OUTLITER SNPs IN RADIAL ANALYSIS	0.816223519505784
88	ebi-a-GCST004610	White blood cell count	154	5e-08	1.07066505346813	0.992542776217386	1.15493627497507	0.07733494427	0.06828000069	0.03865569825	0.5732180633	0.039536534	0.07018505192	0.7001412683	0.03778434951	0.0979229098	0.705118093	0.03501730954	0.09236264429	0.733676754380619	0.733217975234718	0.985755347067468	not_robust	70.2014117519464	NO PLEIOTROPIC SNPS FOR REMOVAL	THERE WERE 17 OUTLITER SNPs IN RADIAL ANALYSIS	0.410064255130797
89	ebi-a-GCST004611	High light scatter reticulocyte count	168	5e-08	0.990608483900436	0.939271142156387	1.04475174881093	0.7281864389	-0.009435894459	0.0271506075	0.5645436719	-0.03021799375	0.05245216033	0.632503854	0.02783142975	0.05809206478	0.6772563707	-0.02638308905	0.06327761759	0.98215715682464	0.451122702282166	0.990513979597914	not_robust	105.954146003043	NO PLEIOTROPIC SNPS FOR REMOVAL	THERE WERE 8 OUTLITER SNPs IN RADIAL ANALYSIS	0.923937079509241
90	ebi-a-GCST004612	High light scatter reticulocyte percentage of red cells	172	5e-08	0.98525612635226	0.934605712067133	1.038651510451	0.5812041253	-0.01485364486	0.02692698577	0.5694031712	-0.0300471309	0.05281334084	0.6234482499	0.02807708636	0.05708273851	0.5725607842	-0.0305778909	0.05408440641	0.975751091261811	0.377083995294895	0.99069297498403	not_robust	107.207599209053	NO PLEIOTROPIC SNPS FOR REMOVAL	THERE WERE 10 OUTLITER SNPs IN RADIAL ANALYSIS	0.867928962131341
91	ebi-a-GCST004613	Sum neutrophil eosinophil counts	132	5e-08	1.07114489310651	0.996427010427759	1.15146555645417	0.06246572383	0.06872807	0.03689156017	0.7367512038	0.0243437386	0.07241740117	0.5228554749	0.05925079027	0.09248045618	0.9326843935	0.006780668145	0.08012090886	0.95499739466427	0.909026329655218	0.98674148490201	not_robust	75.5594456432071	NO PLEIOTROPIC SNPS FOR REMOVAL	THERE WERE 14 OUTLITER SNPs IN RADIAL ANALYSIS	0.366584483917408
92	ebi-a-GCST004614	Granulocyte count	136	5e-08	1.07358430858975	0.998717616752522	1.1540632189887	0.05420352668	0.07100287143	0.03688065186	0.7401892288	0.02409472983	0.07266142542	0.5745346366	0.05155528738	0.09161053753	0.9030136525	0.01129220668	0.09249501632	0.945976159342864	0.812816016088998	0.986547392783697	not_robust	74.3791988376346	NO PLEIOTROPIC SNPS FOR REMOVAL	THERE WERE 14 OUTLITER SNPs IN RADIAL ANALYSIS	0.344665361479058
93	ebi-a-GCST004615	Hemoglobin concentration	114	5e-08	1.06827783921283	0.985591091190479	1.15790164090746	0.10807796	0.06604785578	0.04110284745	0.3094896339	0.07526027865	0.07405368355	0.9329250615	-0.007569280567	0.08973163784	0.4599012444	0.05834682911	0.07868275284	0.888980918084291	0.34565992259717	0.987326458588959	not_robust	78.2326502491754	NO PLEIOTROPIC SNPS FOR REMOVAL	THERE WERE 12 OUTLITER SNPs IN RADIAL ANALYSIS	0.478943932779923
94	ebi-a-GCST004616	Platelet distribution width	67	5e-08	1.02163028006028	0.936046077355928	1.11503958446606	0.6316498483	0.02139966514	0.04463787801	0.534763001	-0.04450103254	0.07168894079	0.265545025	-0.09243464611	0.08230640575	0.6046781711	-0.03940479451	0.07575212361	0.60911424510679	0.100244244868213	0.991725900911178	not_robust	117.681030387184	NO PLEIOTROPIC SNPS FOR REMOVAL	THERE WERE 10 OUTLITER SNPs IN RADIAL ANALYSIS	0.889541243418804
95	ebi-a-GCST004617	Eosinophil percentage of granulocytes	139	5e-08	0.995513642979803	0.926793654842286	1.06932908763555	0.9019397721	-0.004496450921	0.03649381726	0.4483624407	-0.04760302192	0.06278856839	0.07731715517	-0.1980239342	0.1112586816	0.3606293617	-0.103175268	0.1124873597	0.971791609317702	0.0632284398282629	0.986556658375079	not_robust	73.5213431180829	NO PLEIOTROPIC SNPS FOR REMOVAL	THERE WERE 18 OUTLITER SNPs IN RADIAL ANALYSIS	0.976456464258382
96	ebi-a-GCST004618	White blood cell count (basophil)	71	5e-08	0.897808678343801	0.805603855597317	1.00056673923412	0.05120565337	-0.1077982864	0.0552881965	0.08250890841	-0.1591678476	0.09167014037	0.05744885568	-0.2646550593	0.136975066	0.04734682069	-0.3042794302	0.1507276832	0.857285691919137	0.205199075118571	0.985835912924357	not_robust	70.8787311304074	NO PLEIOTROPIC SNPS FOR REMOVAL	THERE WERE 6 OUTLITER SNPs IN RADIAL ANALYSIS	0.337184989386834
97	ebi-a-GCST004619	Reticulocyte fraction of red cells	160	5e-08	0.99777858841111	0.948212462943883	1.04993569521411	0.9318273042	-0.002223882584	0.02599632767	0.6006147455	-0.02655085223	0.05071634423	0.5499162903	-0.03254446982	0.05431573031	0.6380474332	-0.02623929162	0.05567012503	0.987860213350816	0.505731314387443	0.991529209151677	not_robust	118.15381780842	NO PLEIOTROPIC SNPS FOR REMOVAL	THERE WERE 11 OUTLITER SNPs IN RADIAL ANALYSIS	0.985170333542923
98	ebi-a-GCST004620	Sum basophil neutrophil counts	134	5e-08	1.06553053460086	0.988957102598394	1.14803293002673	0.09528364049	0.06347282968	0.0380495676	0.669573614	0.03086712415	0.07233353061	0.5013637967	0.06106886376	0.09057988012	0.977374514	0.00239971799	0.08445534552	0.866485458833451	0.976315343120709	0.986623753981155	not_robust	75.1487042265653	NO PLEIOTROPIC SNPS FOR REMOVAL	THERE WERE 12 OUTLITER SNPs IN RADIAL ANALYSIS	0.45519999322538
99	ebi-a-GCST004621	Sum basophil neutrophil counts	162	5e-08	1.1060387930907	1.04482067985787	1.17084379683981	0.0005218970346	0.1007849776	0.02905086997	0.313162392	0.05040751613	0.04997728281	0.8485364782	0.01158081932	0.06053884251	0.2778890487	0.05999022742	0.05509984805	0.903801249154498	0.0868659861970406	0.990805081486151	all_significant	109.050718839281	NO PLEIOTROPIC SNPS FOR REMOVAL	THERE WERE 10 OUTLITER SNPs IN RADIAL ANALYSIS	0.0182305204834432
100	ebi-a-GCST004622	Reticulocyte count	149	5e-08	0.999540580032877	0.948136510578366	1.05373156711687	0.9863895242	-0.0004595255328	0.02693737911	0.6133512174	-0.02712519138	0.05368182547	0.9032712952	-0.006787379102	0.05575313126	0.8254976658	-0.01194650974	0.05408829421	0.985517058043503	0.891830394897622	0.991623795401942	not_robust	119.142890103629	NO PLEIOTROPIC SNPS FOR REMOVAL	THERE WERE 13 OUTLITER SNPs IN RADIAL ANALYSIS	0.999376860953564
101	ebi-a-GCST004623	Neutrophil percentage of granulocytes	129	5e-08	0.981082044178542	0.907433356867862	1.06070817225833	0.6314356158	-0.0190991897	0.03981426622	0.7290121938	0.0234600206	0.06771744572	0.6131143761	0.05981879882	0.1180125328	0.4483108841	0.09160100691	0.120436828	0.923656159510469	0.472780688823639	0.985843819995132	not_robust	69.9014570410727	NO PLEIOTROPIC SNPS FOR REMOVAL	THERE WERE 16 OUTLITER SNPs IN RADIAL ANALYSIS	0.88951240016502
102	ebi-a-GCST004624	Sum eosinophil basophil counts	146	5e-08	0.978995550046387	0.917450842450488	1.0446688178417	0.5216394994	-0.02122818187	0.03312657976	0.5813473636	-0.03186844606	0.0577936572	0.1526051777	-0.1451571141	0.1009441107	0.1833889909	-0.1566173899	0.1171604292	0.997623187883984	0.184113660499944	0.98693455681019	not_robust	76.7064231276772	NO PLEIOTROPIC SNPS FOR REMOVAL	THERE WERE 24 OUTLITER SNPs IN RADIAL ANALYSIS	0.848634635629128
103	ebi-a-GCST004625	Monocyte count	178	5e-08	1.00573041427497	0.951436457321606	1.06312266932166	0.8400678252	0.005714057907	0.02831450713	0.7844532363	0.01374498582	0.05025214698	0.2762643634	0.06318423403	0.05785361013	0.5144912505	0.04067113518	0.06226686332	0.941755404955587	0.241493432097716	0.99126191227113	not_robust	111.332528846193	NO PLEIOTROPIC SNPS FOR REMOVAL	THERE WERE 14 OUTLITER SNPs IN RADIAL ANALYSIS	0.955935996344502
104	ebi-a-GCST004626	Myeloid white cell count	135	5e-08	1.04486718574866	0.97267213246205	1.12242080287719	0.2295628588	0.04388978236	0.03652959263	0.758576348	0.02233090563	0.07265607659	0.6223824405	0.04529973733	0.09176880636	0.7028386302	0.03445485212	0.09012329552	0.956775350213016	0.986338233954672	0.986901792495268	not_robust	75.9451436604099	NO PLEIOTROPIC SNPS FOR REMOVAL	THERE WERE 16 OUTLITER SNPs IN RADIAL ANALYSIS	0.641592873124163
105	ebi-a-GCST004627	Lymphocyte counts	150	5e-08	0.940015688616949	0.877218209555155	1.00730865504273	0.07950455293	-0.06185871384	0.03527591331	0.05653612003	-0.1153995769	0.06051748034	0.3592425948	-0.09127559438	0.09924837853	0.07653675804	-0.2166672222	0.1214826916	0.962103315286412	0.747274880175699	0.986502693337135	not_robust	72.2728747228486	NO PLEIOTROPIC SNPS FOR REMOVAL	THERE WERE 9 OUTLITER SNPs IN RADIAL ANALYSIS	0.415224111800582
106	ebi-a-GCST004628	Immature fraction of reticulocytes	126	5e-08	0.993783474293623	0.931969576068202	1.0596972467123	0.849055624	-0.006235928757	0.03276488764	0.6582215173	-0.02556047809	0.05778077341	0.8646946121	-0.01161318472	0.06801074583	0.418935075	-0.04924714564	0.06072763195	0.882340613688118	0.926305298442713	0.990692874403344	not_robust	107.093103498478	NO PLEIOTROPIC SNPS FOR REMOVAL	THERE WERE 8 OUTLITER SNPs IN RADIAL ANALYSIS	0.959603290737451
107	ebi-a-GCST004629	Neutrophil count	134	5e-08	1.04824522117964	0.971962189179937	1.13051521546639	0.2216022587	0.0471175482	0.03854894056	0.7350472663	0.02463516368	0.07279480515	0.584163782	0.0501327742	0.0913726706	0.8597976305	0.01420879108	0.08028721643	0.847610943802949	0.970561051781362	0.986571232785993	not_robust	75.011516308581	NO PLEIOTROPIC SNPS FOR REMOVAL	THERE WERE 13 OUTLITER SNPs IN RADIAL ANALYSIS	0.629564337680507
108	ebi-a-GCST004630	Mean corpuscular hemoglobin	191	5e-08	0.990582751068631	0.945743907673393	1.03754745735414	0.6888920449	-0.00946187159	0.02363346209	0.6406194341	-0.01901722676	0.04073668905	0.693981365	0.01659024393	0.04210086169	0.3361958605	-0.03935876374	0.04082220834	0.738248293874442	0.447915075291958	0.993233142109179	not_robust	152.73646526149	NO PLEIOTROPIC SNPS FOR REMOVAL	THERE WERE 17 OUTLITER SNPs IN RADIAL ANALYSIS	0.91141869447845
109	ebi-a-GCST004631	Basophil percentage of white cells	58	5e-08	0.822308180374301	0.739755521955631	0.914073262640748	0.0002895343221	-0.1956400389	0.05397728786	0.002765776433	-0.3014701862	0.1007372731	0.0609467036	-0.2469980368	0.1291569927	0.06760433513	-0.2613892943	0.1402985452	0.967105678597858	0.646759299377006	0.986735195182592	all_significant	77.8886852985458	NO PLEIOTROPIC SNPS FOR REMOVAL	THERE WERE 4 OUTLITER SNPs IN RADIAL ANALYSIS	0.0118683220782241
110	ebi-a-GCST004632	Lymphocyte percentage of white cells	121	5e-08	0.894178784418194	0.826907298757774	0.96692301507646	0.005064239071	-0.1118495412	0.03990466449	0.06520607682	-0.1345758844	0.072986643	0.07407647907	-0.2269924799	0.1259667498	0.3367225991	-0.1219579126	0.1264435197	0.990505535363281	0.326594380371302	0.984755323787614	all_significant	65.5991156526533	NO PLEIOTROPIC SNPS FOR REMOVAL	THERE WERE 12 OUTLITER SNPs IN RADIAL ANALYSIS	0.086753438712541
111	ebi-a-GCST004633	Neutrophil percentage of white cells	122	5e-08	1.04643177480238	0.963286171873534	1.13675405221099	0.2826096573	0.04538606709	0.04224020988	0.7141642167	0.02812641286	0.07679164273	0.0208163087	0.2971945459	0.1268853776	0.5047977442	0.07903472791	0.1181463455	0.977251769793094	0.0337789867279501	0.983369367638439	not_robust	59.7647087010482	NO PLEIOTROPIC SNPS FOR REMOVAL	THERE WERE 12 OUTLITER SNPs IN RADIAL ANALYSIS	0.690138796098032
112	ebi-a-GCST004634	Basophil percentage of granulocytes	54	5e-08	0.833592758033969	0.740883034287215	0.9379036286277	0.002480343886	-0.1820102956	0.06015419337	0.09733491744	-0.1754654758	0.1058351179	0.04795359211	-0.2635680862	0.1301195721	0.1343624538	-0.213146196	0.1401938432	0.83217178644073	0.468660018999925	0.986992591165693	all_significant	78.2048297846826	NO PLEIOTROPIC SNPS FOR REMOVAL	THERE WERE 4 OUTLITER SNPs IN RADIAL ANALYSIS	0.0539680510930142
113	ebi-a-GCST004692	Amyotrophic lateral sclerosis	11	5e-06	1.03930743445616	0.963417101295195	1.12117580419083	0.3189500861	0.03855456292	0.03868540657	0.6872420317	0.02473467225	0.0614372388	0.7744719086	-0.03790282576	0.1283583443	0.8012496756	-0.02460084242	0.09516078622	0.731740680830292	0.538754522966059	0.969975453187209	not_robust	NA	NO PLEIOTROPIC SNPS FOR REMOVAL	NA	0.72368965850552
114	ebi-a-GCST004695	Insomnia complaints	25	5e-06	0.9233810068828	0.812166059890816	1.04982530787671	0.2234504668	-0.0797133378	0.06547811973	0.03575250398	-0.213248122	0.1015597302	0.8518407449	-0.0272263955	0.1441436683	0.1509914464	-0.2627763918	0.1771486166	0.609570463610558	0.681929909056092	0.960703654432265	not_robust	24.5814459134906	NO PLEIOTROPIC SNPS FOR REMOVAL	NA	0.630910881352275
115	ebi-a-GCST004732	Heart rate variability traits (pvRSA/HF)	6	5e-07	1.06331616289627	0.901617231075499	1.25401470081461	0.4657231877	0.06139248025	0.0841620842	0.5557445571	0.05112058366	0.0867665303	0.719910499	0.06950184223	0.1805773657	0.6856011858	0.04186904513	0.09753758897	0.241893939712171	0.960565870326393	0.984439683520002	not_robust	56.4722168439721	NO PLEIOTROPIC SNPS FOR REMOVAL	NA	0.823845588851965
116	ebi-a-GCST004733	Heart rate variability traits (RMSSD)	6	5e-08	1.10689459638408	0.868318965559178	1.41102025419342	0.4122260568	0.1015584336	0.1238543845	0.6821138129	0.06839907001	0.166997928	0.8836218059	-0.05305154669	0.3401696004	0.7062332696	0.07575767876	0.1897788678	0.545957237302479	0.64506664592185	0.987395095431782	not_robust	67.9643579702713	NO PLEIOTROPIC SNPS FOR REMOVAL	NA	0.795180599482689
117	ebi-a-GCST004734	Heart rate variability traits (SDNN)	7	5e-07	0.816976218781646	0.451478032507618	1.47836681742316	0.5041065248	-0.2021452925	0.3025935047	0.9743611454	0.009566613637	0.2976630423	0.9237609206	0.111856954	1.111657542	0.9192058395	0.03815695405	0.3607246698	0.0791785821673394	0.779362411793547	0.976610654322373	not_robust	45.2650608506568	NO PLEIOTROPIC SNPS FOR REMOVAL	THERE WERE 1 OUTLITER SNPs IN RADIAL ANALYSIS	0.844580137684006
118	ebi-a-GCST004824	P wave terminal force	17	5e-06	1.00005551365391	0.999952869641132	1.00015816820299	0.2891377557	5.55e-05	5.24e-05	0.27011031	7.5e-05	6.8e-05	0.1446859649	-0.0001397422978	9.08e-05	0.1172865914	0.0002363261719	0.000142745749	0.139939935373162	0.0252527077050104	0.967309334232451	not_robust	NA	NO PLEIOTROPIC SNPS FOR REMOVAL	NA	0.695775376384668
119	ebi-a-GCST004826	P wave duration	9	5e-08	0.994730898670773	0.982064022186093	1.00756115529794	0.419107619	-0.005283032	0.006538645431	0.472788074	-0.007040520942	0.009806421424	0.4387359925	-0.01369897772	0.01668679167	0.5927792112	-0.006738818423	0.01209891744	0.630371241386544	0.590502057666709	0.976498401261276	not_robust	NA	NO PLEIOTROPIC SNPS FOR REMOVAL	NA	0.800066226690728
120	ebi-a-GCST004939	Glycated hemoglobin levels	6	5e-07	0.933946753276067	0.74372479239367	1.17282164972282	0.5564667741	-0.06833585172	0.1161981447	0.1771188013	-0.1922997283	0.1424780654	0.4108456978	-0.2393492812	0.2609015642	0.2575662358	-0.2087595154	0.1634282873	0.433075012512777	0.499712468048005	0.984853473822851	not_robust	NA	NO PLEIOTROPIC SNPS FOR REMOVAL	NA	0.861197833676709
121	ebi-a-GCST004941	Dehydroepiandrosterone sulphate levels	7	5e-07	0.985891957293371	0.848874267754975	1.14502581639842	0.852358628	-0.01420850717	0.0763447403	0.8893114722	0.01370749565	0.09849072684	0.7978893232	0.036507377	0.1351709209	0.9002727319	0.01416267772	0.1083471124	0.562774900257815	0.650080662311723	0.985804906179302	not_robust	NA	NO PLEIOTROPIC SNPS FOR REMOVAL	NA	0.960640874239907
122	ebi-a-GCST004988	Breast cancer	150	5e-08	1.01821639348258	0.980788982917866	1.05707205322828	0.3447653511	0.01805246281	0.01910735175	0.3805394113	0.02909450482	0.0331787096	0.04545815879	0.08181430832	0.04055370127	0.2768855222	0.03902107017	0.03575523757	0.657191070952481	0.0744985642387816	0.989571915366005	not_robust	96.0287862168907	NO PLEIOTROPIC SNPS FOR REMOVAL	THERE WERE 2 OUTLITER SNPs IN RADIAL ANALYSIS	0.74345595439178
123	ebi-a-GCST005038	Allergic disease (asthma, hay fever or eczema)	64	5e-08	1.0648088182363	0.994090517352881	1.14055792666948	0.07330001853	0.06279526965	0.03506238897	0.282025721	0.06438288728	0.05984764132	0.5835918653	0.06264928252	0.1136943955	0.2228475892	0.1423665511	0.1156381775	0.920941806116062	0.998909087266581	0.983790767700905	not_robust	60.9015592701884	NO PLEIOTROPIC SNPS FOR REMOVAL	THERE WERE 7 OUTLITER SNPs IN RADIAL ANALYSIS	0.396840076734941
124	ebi-a-GCST005047	Type 2 diabetes	21	5e-08	0.982850217591293	0.922579914018584	1.0470578597485	0.5921158449	-0.01729854319	0.03228711019	0.6868248024	0.02011802003	0.04989987083	0.6039671989	-0.07052113831	0.1336948738	0.6155475074	0.04143832936	0.08123167462	0.675918296664926	0.684361485808967	0.985165778318662	not_robust	NA	NO PLEIOTROPIC SNPS FOR REMOVAL	THERE WERE 3 OUTLITER SNPs IN RADIAL ANALYSIS	0.874418227823158
125	ebi-a-GCST005058	HDL cholesterol	15	5e-06	1.06719772432472	0.981470267930787	1.16041312713935	0.1279520355	0.0650362638	0.04272439898	0.120565659	0.1140145538	0.07344388184	0.3174933032	0.1076905849	0.1035923995	0.2123700297	0.132858759	0.1016743223	0.827792097726563	0.639437148898676	0.966842777952361	not_robust	NA	REMOVED 1 PLEIOTROPIC SNP	THERE WERE 3 OUTLITER SNPs IN RADIAL ANALYSIS	0.518125014560229
126	ebi-a-GCST005059	Serum albumin level	8	5e-06	0.974339872402344	0.925794582259714	1.02543070044311	0.3188035352	-0.02599509124	0.02607541384	0.319569102	-0.03954181738	0.03972679492	0.8426717235	-0.01469871178	0.07092361214	0.2865371489	-0.06649090216	0.05763903274	0.613032179613186	0.866512388434074	0.961325651239336	not_robust	NA	NO PLEIOTROPIC SNPS FOR REMOVAL	THERE WERE 2 OUTLITER SNPs IN RADIAL ANALYSIS	0.72368965850552
127	ebi-a-GCST005060	Hemoglobin levels	11	5e-06	0.920726819169862	0.83956470808517	1.00973500597961	0.07939094758	-0.0825919	0.04708154394	0.4897192498	-0.04968537504	0.07192904026	0.05116293515	-0.3107903484	0.1382465989	0.9705517872	0.00443344958	0.1171303286	0.649768725555423	0.107187688865845	0.958677050458829	not_robust	NA	NO PLEIOTROPIC SNPS FOR REMOVAL	THERE WERE 1 OUTLITER SNPs IN RADIAL ANALYSIS	0.415224111800582
128	ebi-a-GCST005061	Serum alkaline phosphatase levels	27	5e-05	1.12403493495221	0.612913160850035	2.06139240547677	0.7055139132	0.1169248319	0.309416759	0.1772874186	0.7811402095	0.5789850908	0.2021522067	1.232339891	0.94081716	0.2894582812	0.7739217957	0.7156823858	0.920356026898693	0.205192295751521	NA	not_robust	NA	NO PLEIOTROPIC SNPS FOR REMOVAL	THERE WERE 1 OUTLITER SNPs IN RADIAL ANALYSIS	0.917048237684371
129	ebi-a-GCST005062	Fibrinogen levels	48	5e-05	0.937971923916744	0.645823978456101	1.36227727585974	0.7366359654	-0.06403526228	0.1904046067	0.2971962136	-0.2804140559	0.2689913773	0.825845834	-0.1191989785	0.5386544433	0.5116534743	-0.3602932775	0.5448316525	0.338933369543354	0.91316693406838	NA	not_robust	NA	NO PLEIOTROPIC SNPS FOR REMOVAL	NA	0.926800689819512
130	ebi-a-GCST005064	Aspartate aminotransferase levels	9	5e-06	0.306236303890213	0.173192493533103	0.541482323553558	4.71e-05	-1.18339824	0.2907925426	0.009420683894	-1.220543166	0.4700909141	0.1256823492	-1.185109357	0.6816827419	0.07092153608	-1.328116941	0.6379797543	0.610708806010352	0.997797265334156	NA	all_significant	NA	NO PLEIOTROPIC SNPS FOR REMOVAL	THERE WERE 1 OUTLITER SNPs IN RADIAL ANALYSIS	0.00332670923076923
131	ebi-a-GCST005065	Cholesterol, total	6	5e-07	0.939751388628948	0.82288394903931	1.07321654950381	0.3590776281	-0.06213991888	0.06775519339	0.7158021049	-0.03449195903	0.09473864379	0.4005133184	0.2080400348	0.2213575991	0.9099792777	-0.01537331644	0.129289508	0.478302255157733	0.266788775763646	0.962194007750228	not_robust	NA	REMOVED 1 PLEIOTROPIC SNP	NA	0.753957724422497
132	ebi-a-GCST005067	C-reactive protein levels	17	5e-06	0.958950979557805	0.90573058207691	1.01529858811457	0.1502005824	-0.04191532161	0.02913166649	0.3612378427	-0.05	0.0547639767	0.7444390809	0.04012748341	0.1208443149	0.1940058752	-0.1137310837	0.08388769399	0.939344288224705	0.482323276259903	0.956934680492588	not_robust	NA	REMOVED 1 PLEIOTROPIC SNP	NA	0.552983860303448
133	ebi-a-GCST005068	LDL cholesterol	6	5e-07	0.913609943448187	0.8313592199873	1.0039981619259	0.06050416079	-0.09035155633	0.04813354431	0.3156417268	-0.07987156601	0.07959661716	0.4768687867	0.135368073	0.1726652264	0.4627898713	-0.07979828363	0.1004049845	0.726985372178861	0.231989142700321	0.980861525778053	not_robust	NA	REMOVED 1 PLEIOTROPIC SNP	THERE WERE 1 OUTLITER SNPs IN RADIAL ANALYSIS	0.361920664885768
134	ebi-a-GCST005069	Gamma glutamyl transferase levels	9	5e-06	1.04844828662558	0.898261727442428	1.22374557007781	0.5486484095	0.04731124885	0.07888012553	0.5646901933	0.05658523632	0.09825718798	0.5845141513	0.05602931136	0.09776674733	0.5339236031	0.05510216829	0.08477583313	0.593596356576523	0.846246473554603	NA	not_robust	NA	NO PLEIOTROPIC SNPS FOR REMOVAL	NA	0.859380705566189
135	ebi-a-GCST005071	Insulin-like growth factor 1 levels	12	5e-06	0.999999653281697	0.999850270525441	1.0001490583565	0.99637057	-3.47e-07	7.62e-05	0.9770521837	3.08e-06	0.0001069917827	0.7291156689	4.24e-05	0.0001191381816	0.9306852572	8.15e-06	9.16e-05	0.809884409752362	0.55415815319636	0.941715038023856	not_robust	NA	NO PLEIOTROPIC SNPS FOR REMOVAL	NA	0.999376860953564
136	ebi-a-GCST005072	Ferritin levels	7	5e-06	1.01482745427501	0.919724646220642	1.11976423180817	0.7693870615	0.01471860225	0.05020385387	0.8993826196	0.01227939028	0.09711535111	0.8127373488	-0.03669740951	0.1469529447	0.9657608375	0.00553701358	0.1237396996	0.849707075347095	0.700484863507852	0.946701442481288	not_robust	NA	NO PLEIOTROPIC SNPS FOR REMOVAL	NA	0.93868083958185
137	ebi-a-GCST005073	Triglyceride levels	6	5e-07	0.919756009277636	0.830171316094234	1.01900788451994	0.1096295874	-0.08364685142	0.05228384854	0.4468848925	-0.06485367224	0.08526437584	0.901980975	-0.04048953551	0.3087034033	0.5525598526	-0.06729299935	0.1057554599	0.627801656074824	0.893365107663048	0.969954337899543	not_robust	NA	NO PLEIOTROPIC SNPS FOR REMOVAL	NA	0.480715793460745
138	ebi-a-GCST005074	Testosterone levels	19	5e-06	0.983273742665305	0.890073937447488	1.08623251657908	0.7398955589	-0.01686772083	0.05080766484	0.688152955	-0.04461696459	0.1111636473	0.4765654455	-0.1134612261	0.1558688767	0.4936673011	-0.1104168515	0.1580312096	0.993061506429888	0.472208264839571	0.962186160492421	not_robust	NA	NO PLEIOTROPIC SNPS FOR REMOVAL	NA	0.928357614350888
139	ebi-a-GCST005180	Homeostasis model assessment of beta-cell function	7	5e-07	1.02214964050093	0.848126794743268	1.23187935347855	0.8180339502	0.02190790034	0.095220935	0.7041275277	-0.1021155384	0.2688986974	0.9821507523	-0.02045539793	0.869969152	0.6211052413	-0.1665513482	0.3197485297	0.980426821024275	0.961808467161018	0.982016399330221	not_robust	51.6490297067839	NO PLEIOTROPIC SNPS FOR REMOVAL	NA	0.951061351428755
140	ebi-a-GCST005185	Fasting blood insulin	6	5e-07	0.889713463942264	0.51291948861231	1.54330273170506	0.6775260071	-0.1168558187	0.2810104947	0.8374792318	0.08527275567	0.4157235461	0.2000222282	-1.883176702	1.22833591	0.6828959484	0.2706931567	0.6248162839	0.613925929529823	0.209507188691	0.973642553250769	not_robust	32.4759396703344	NO PLEIOTROPIC SNPS FOR REMOVAL	NA	0.904359792964913
141	ebi-a-GCST005186	Fasting blood glucose	21	5e-08	0.980219155318293	0.870069525819838	1.10431357947809	0.7425283023	-0.01997910444	0.06081788334	0.5675831788	0.07510510587	0.1313911869	0.981935069	0.004743974235	0.2067731775	0.8935210169	0.01883102932	0.1389086373	0.995780049543617	0.892448928337793	0.988979296478241	not_robust	93.8745789680211	NO PLEIOTROPIC SNPS FOR REMOVAL	THERE WERE 1 OUTLITER SNPs IN RADIAL ANALYSIS	0.929445446761312
142	ebi-a-GCST005232	Neuroticism	62	5e-08	1.03294750878803	0.941755797674366	1.13296945826749	0.491812282	0.03241637451	0.04715594421	0.7686881667	-0.02304503056	0.07836013318	0.04133706925	-0.7702941763	0.3694542793	0.4346840116	-0.1274457862	0.1620645561	0.958126475723575	0.0318136960996615	0.97475039772284	not_robust	NA	NO PLEIOTROPIC SNPS FOR REMOVAL	THERE WERE 5 OUTLITER SNPs IN RADIAL ANALYSIS	0.839371816602974
143	ebi-a-GCST005314	Offspring birth weight	8	5e-08	0.788133548226804	0.612648744414348	1.01388355971309	0.06392442304	-0.238087726	0.1285080571	0.4182632803	-0.1594839967	0.1970305403	0.8901431953	-0.09037921392	0.6272179605	0.5450761265	-0.1722792406	0.2709311626	0.593131013523721	0.816846073627716	0.97730494674474	not_robust	40.4518586680064	NO PLEIOTROPIC SNPS FOR REMOVAL	THERE WERE 2 OUTLITER SNPs IN RADIAL ANALYSIS	0.36922831557792
144	ebi-a-GCST005327	Neuroticism	8	5e-08	0.41895035164703	0.255773205381623	0.686230588084036	0.000549066232	-0.8700028586	0.2517659618	0.1602387024	-0.6268765415	0.4464076701	0.1325912752	-4.266815442	2.45281501	0.5333041904	-0.5079137938	0.7752687877	0.822452636256996	0.211271310840486	0.982776581707063	all_significant	51.329250423016	NO PLEIOTROPIC SNPS FOR REMOVAL	THERE WERE 1 OUTLITER SNPs IN RADIAL ANALYSIS	0.018399730446073
145	ebi-a-GCST005348	Total body bone mineral density	77	5e-08	0.953395851805363	0.896733007164198	1.01363911328987	0.1268471167	-0.04772508717	0.03126123721	0.1652709122	-0.07580554349	0.05463224323	0.2152047597	-0.1193208575	0.09546064515	0.176681755	-0.1080350883	0.0792209383	0.931618479446335	0.421417446709686	0.984956602035538	not_robust	64.5076779574126	NO PLEIOTROPIC SNPS FOR REMOVAL	THERE WERE 4 OUTLITER SNPs IN RADIAL ANALYSIS	0.516849852924135
146	ebi-a-GCST005350	Total body bone mineral density (age 45-60)	20	5e-08	0.925788872312206	0.86926406251184	0.985989267312465	0.01644094714	-0.07710906999	0.03214247984	0.2547317499	-0.06683387957	0.05868121387	0.5643422737	0.09086983163	0.1547427395	0.4015575604	-0.06824933426	0.07953966938	0.918218314287691	0.27424139897588	0.981417370352802	all_significant	50.8311079772191	NO PLEIOTROPIC SNPS FOR REMOVAL	NA	0.183729032224161
147	ebi-a-GCST005367	Vitamin D levels	6	5e-08	0.734289352413487	0.388790266404414	1.38681674840843	0.3410902434	-0.308852115	0.3244199626	0.7241407288	-0.1246724964	0.3532496715	0.1780778757	1.398214767	0.8569052593	0.9872515862	0.007359695167	0.4382713042	0.161865046119313	0.104931322758695	0.996866911579875	not_robust	NA	NO PLEIOTROPIC SNPS FOR REMOVAL	NA	0.73890784237124
148	ebi-a-GCST005413	Type 2 diabetes	14	5e-08	0.986032802017762	0.926888494964071	1.04895107873001	0.6558219869	-0.01406565717	0.03155936193	0.5514335585	-0.02326355567	0.0390581504	0.352722727	-0.07154867357	0.07400521676	0.9665543042	0.001670030233	0.03906952397	0.229227731697304	0.406277042562258	0.986137479599465	not_robust	73.7952257169359	NO PLEIOTROPIC SNPS FOR REMOVAL	THERE WERE 2 OUTLITER SNPs IN RADIAL ANALYSIS	0.897162914737157
149	ebi-a-GCST005522	Narcolepsy	16	5e-05	0.970406932698246	0.940175036312618	1.00161095397953	0.062840773	-0.03003977721	0.01614767092	0.6718902042	-0.01293005719	0.03052744003	0.08129751826	-0.1489420429	0.07928790803	0.989921689	0.0006987815363	0.05440616129	0.918377887280838	0.140954674310761	0.947182727746388	not_robust	NA	NO PLEIOTROPIC SNPS FOR REMOVAL	NA	0.366584483917408
150	ebi-a-GCST005523	Celiac disease	34	5e-08	1.00574755538841	0.985682627273947	1.0262209327634	0.5772454252	0.005731101209	0.01028161043	0.6469365544	0.007616794676	0.01662975315	0.4347438052	0.01594218339	0.02015340582	0.8398521204	0.003481110666	0.01709082963	0.87116195976178	0.532073709977287	0.991925355672076	not_robust	NA	NO PLEIOTROPIC SNPS FOR REMOVAL	THERE WERE 4 OUTLITER SNPs IN RADIAL ANALYSIS	0.866837080893634
151	ebi-a-GCST005527	Psoriasis	45	5e-08	0.995430948467998	0.988770032347497	1.00213673629993	0.1812579706	-0.004579521552	0.003425499121	0.684497268	-0.001823595808	0.004487924177	0.305698173	-0.004368420626	0.00421401761	0.3612563368	-0.004032171253	0.004370526052	0.324509061355837	0.930276659895658	0.982041546433559	not_robust	NA	NO PLEIOTROPIC SNPS FOR REMOVAL	THERE WERE 5 OUTLITER SNPs IN RADIAL ANALYSIS	0.595673115980387
152	ebi-a-GCST005529	Ankylosing spondylitis	24	5e-08	0.97625269216147	0.865116728874615	1.10166557545629	0.6967075528	-0.02403382018	0.06166174199	0.678007782	-0.03427860317	0.08256259299	0.4486788879	-0.0827738174	0.1073039128	0.6508993234	-0.03665440572	0.07994492373	0.532243329218458	0.504756437628473	NA	not_robust	NA	NO PLEIOTROPIC SNPS FOR REMOVAL	THERE WERE 1 OUTLITER SNPs IN RADIAL ANALYSIS	0.914540389776365
153	ebi-a-GCST005531	Multiple sclerosis	44	5e-08	0.991061431130259	0.962934172115173	1.02001028597465	0.5410437585	-0.008978757542	0.01468952504	0.2420271555	-0.0254324729	0.0217383653	0.6181650095	-0.01340885392	0.02670139133	0.3695757917	-0.01945834112	0.02145867944	0.442744944116468	0.842700226702922	0.988010439296616	not_robust	NA	NO PLEIOTROPIC SNPS FOR REMOVAL	THERE WERE 2 OUTLITER SNPs IN RADIAL ANALYSIS	0.856884130803821
154	ebi-a-GCST005536	Type 1 diabetes	33	5e-08	1.00810145126406	0.983541775770189	1.03327439777012	0.5213841248	0.00806881068	0.01258366128	0.2756625419	0.02183763991	0.0200324207	0.2029446085	0.0312984819	0.02406264007	0.2888859381	0.02115849345	0.01961895962	0.717314549675792	0.249271893251311	0.989568989834911	not_robust	NA	NO PLEIOTROPIC SNPS FOR REMOVAL	THERE WERE 3 OUTLITER SNPs IN RADIAL ANALYSIS	0.848634635629128
155	ebi-a-GCST005540	Sarcoidosis (Lofgren's syndrome)	11	5e-04	0.99333050886272	0.973594331332594	1.01346676750565	0.5133994338	-0.006691831582	0.010239147	0.6735901924	0.006158416821	0.01462022635	0.2661585221	0.0251578172	0.02122045442	0.3380724351	0.01617768434	0.01607894092	0.478942200842193	0.118546026653127	0.969134038798029	not_robust	NA	REMOVED 1 PLEIOTROPIC SNP	NA	0.846933812639526
156	ebi-a-GCST005543	Sarcoidosis (non-Lofgren's syndrome)	18	5e-04	0.977953048967983	0.959472099361514	0.996789970883167	0.02200340604	-0.02229361729	0.009733890295	0.1560469755	-0.02020470295	0.01424378376	0.5884513954	-0.01708889361	0.03094766963	0.2302525001	-0.02376344971	0.01909699793	0.546333587092538	0.860963615474095	0.947857218046983	not_robust	NA	NO PLEIOTROPIC SNPS FOR REMOVAL	THERE WERE 2 OUTLITER SNPs IN RADIAL ANALYSIS	0.216776045342575
157	ebi-a-GCST005569	Rheumatoid arthritis	14	5e-08	0.997004453847041	0.966253177600542	1.02873439801693	0.8511227619	-0.003000041781	0.01598436159	0.4839819246	-0.0146760516	0.0209684078	0.3233462552	-0.02462149989	0.02390552071	0.5290410342	-0.01293370992	0.01999766461	0.41036281816133	0.253099455726385	0.994646428245415	not_robust	NA	NO PLEIOTROPIC SNPS FOR REMOVAL	THERE WERE 1 OUTLITER SNPs IN RADIAL ANALYSIS	0.959603290737451
158	ebi-a-GCST005581	Primary biliary cirrhosis	18	5e-08	1.01259573101832	0.986876815500684	1.03898490507788	0.3402848549	0.01251706468	0.01312608113	0.5636986411	0.01103200027	0.01910777817	0.6096541877	-0.01664414703	0.0319602007	0.4076695991	-0.0273809608	0.03225023188	0.400762442007594	0.331863277692612	0.986913353341436	not_robust	NA	NO PLEIOTROPIC SNPS FOR REMOVAL	THERE WERE 4 OUTLITER SNPs IN RADIAL ANALYSIS	0.73890784237124
159	ebi-a-GCST005647	Amyotrophic lateral sclerosis	6	5e-08	1.02178653410469	0.92054794640307	1.13415898146009	0.6855769606	0.02155259923	0.05323407732	0.516273987	0.04852211534	0.07475295593	0.870284106	-0.02512082525	0.1443358911	0.696519984	-0.03546465866	0.08581010913	0.588158675682708	0.738743368191906	0.985750014518602	not_robust	58.7897752224196	NO PLEIOTROPIC SNPS FOR REMOVAL	NA	0.909414569810633
160	ebi-a-GCST005811	Osteoarthritis (self-reported)	16	5e-06	1.1037340605478	1.02089179616321	1.19329872273611	0.0131598074	0.09869903165	0.03980738591	0.02185524612	0.1734546431	0.07564943594	0.6532006245	-0.0776217942	0.1690691636	0.1363689831	0.1937891484	0.123128912	0.943423327904381	0.287234493747596	0.959615232548956	all_significant	23.4469743243927	NO PLEIOTROPIC SNPS FOR REMOVAL	NA	0.16348781815627
161	ebi-a-GCST005838	Stroke	13	5e-08	0.942141390019718	0.825579433859226	1.07516050228989	0.3764262032	-0.05959992011	0.06738258928	0.9612980469	-0.00520706969	0.1073075206	0.5642513061	-0.2967478233	0.499215066	0.6465763093	0.09797530701	0.2083271424	0.704221439640491	0.639990562338777	0.976913503316475	not_robust	40.6533904567368	NO PLEIOTROPIC SNPS FOR REMOVAL	THERE WERE 4 OUTLITER SNPs IN RADIAL ANALYSIS	0.769787393715456
162	ebi-a-GCST005840	Ischemic stroke (large artery atherosclerosis)	6	5e-07	0.944003806315209	0.882811647397832	1.00943750455075	0.09193310477	-0.05762508073	0.03419302564	0.315497903	-0.06502658684	0.06478348388	0.7361316865	0.07521132962	0.2081531665	0.4166893802	-0.07726049052	0.08730184367	0.784871118525651	0.547325519542132	0.956609752838809	not_robust	34.851915539202	NO PLEIOTROPIC SNPS FOR REMOVAL	THERE WERE 2 OUTLITER SNPs IN RADIAL ANALYSIS	0.448528038256185
163	ebi-a-GCST005841	Ischemic stroke (small-vessel)	7	5e-07	1.10159816944513	0.967512327175107	1.25426673422138	0.1439485747	0.09676200671	0.06621893857	0.07585250563	0.1302659372	0.07337789559	0.1087067671	-0.4527720969	0.232222148	0.2117949491	0.2164306686	0.1548857667	0.168301632870861	0.0591937834662036	0.969484403458268	not_robust	28.1192879099795	NO PLEIOTROPIC SNPS FOR REMOVAL	NA	0.543387872234593
164	ebi-a-GCST005842	Ischemic stroke (cardioembolic)	12	5e-07	0.990228387396087	0.931856584787641	1.05225661889647	0.7514099638	-0.00981966812	0.03099830969	0.8686125783	-0.00829737859	0.05015914282	0.6515148035	-0.03888998825	0.08353644483	0.8519888623	-0.01075726552	0.05631445486	0.69622663812747	0.707967511261544	0.97972879676239	not_robust	47.4733194967655	NO PLEIOTROPIC SNPS FOR REMOVAL	NA	0.931171330302238
165	ebi-a-GCST005843	Ischemic stroke	15	5e-08	1.00801353717994	0.864947536859046	1.17474326226517	0.918595944	0.007981599301	0.07809593072	0.9782746209	-0.00280805906	0.1031158106	0.8424265127	0.08692203779	0.4285974008	0.6457025272	-0.09263522033	0.1971625029	0.223875427595969	0.854119211128494	0.972582469456115	not_robust	38.202482754113	NO PLEIOTROPIC SNPS FOR REMOVAL	THERE WERE 3 OUTLITER SNPs IN RADIAL ANALYSIS	0.982169666404657
166	ebi-a-GCST005845	Heart rate increase in response to exercise	11	5e-08	0.951007185510323	0.814630989423289	1.11021392340173	0.5247181598	-0.05023366072	0.0789726435	0.6974447273	-0.05016326867	0.1290300056	0.9830632976	-0.006657389449	0.3050265136	0.7784659711	-0.04677848119	0.1618497709	0.751756587735104	0.883635867159412	0.983708089898261	not_robust	NA	NO PLEIOTROPIC SNPS FOR REMOVAL	THERE WERE 1 OUTLITER SNPs IN RADIAL ANALYSIS	0.849243801896828
167	ebi-a-GCST005846	Heart rate response to recovery post exercise (10 sec)	18	5e-08	1.01958273714564	0.877804616146847	1.18426007196058	0.7995930236	0.01939346237	0.07639015579	0.790639574	-0.02846355297	0.1072153584	0.6402698218	0.1031074179	0.216456244	0.7151407976	-0.04621442271	0.1245306596	0.368288111320097	0.68375572852169	0.980558457429303	not_robust	NA	NO PLEIOTROPIC SNPS FOR REMOVAL	THERE WERE 1 OUTLITER SNPs IN RADIAL ANALYSIS	0.948849351926265
168	ebi-a-GCST005847	Heart rate response to recovery post exercise (20 sec)	18	5e-08	0.974248211285326	0.837196423988511	1.13373582351288	0.7359026804	-0.02608917076	0.0773507087	0.4990021389	-0.07701413349	0.1139160126	0.3644774555	0.2143919288	0.2296847483	0.4792900284	-0.0984149805	0.1360511871	0.403686005206552	0.282988925936069	0.980666003405492	not_robust	NA	NO PLEIOTROPIC SNPS FOR REMOVAL	THERE WERE 1 OUTLITER SNPs IN RADIAL ANALYSIS	0.926131909461732
169	ebi-a-GCST005848	Heart rate response to recovery post exercise (50 sec)	18	5e-08	0.998736279419113	0.861179821152842	1.1582646635782	0.9866558735	-0.001264519749	0.07560582913	0.5031047606	-0.07278390648	0.1086955401	0.4407019536	0.1690855283	0.2138520847	0.7056148903	-0.05229301535	0.1361192394	0.425632631542594	0.406479682409849	0.982271257964265	not_robust	NA	NO PLEIOTROPIC SNPS FOR REMOVAL	THERE WERE 1 OUTLITER SNPs IN RADIAL ANALYSIS	0.999376860953564
170	ebi-a-GCST005849	Heart rate response to recovery post exercise (40 sec)	20	5e-08	0.972957626586188	0.842220313226424	1.12398920836493	0.709615717	-0.02741474699	0.07362188638	0.6758306005	-0.04308805967	0.103042196	0.3896881383	0.1752288287	0.1987940059	0.650702758	-0.05853039817	0.1272266712	0.352843401701867	0.287323474334574	0.983448794491846	not_robust	NA	NO PLEIOTROPIC SNPS FOR REMOVAL	NA	0.917919485246959
171	ebi-a-GCST005850	Heart rate response to recovery post exercise (30 sec)	20	5e-08	0.962751668910781	0.83584085146721	1.1089321302775	0.598656105	-0.03795977281	0.07212106136	0.5078705619	-0.07161446438	0.1081532876	0.551875069	0.1264494691	0.2085534658	0.4332020683	-0.1048870488	0.1309935701	0.457986161205729	0.411347767997693	0.982231971893818	not_robust	NA	NO PLEIOTROPIC SNPS FOR REMOVAL	THERE WERE 1 OUTLITER SNPs IN RADIAL ANALYSIS	0.878603154945144
172	ebi-a-GCST005902	Depression (broad)	12	5e-08	0.975646107552218	0.403750407983243	2.35760833515071	0.9563210198	-0.02465535304	0.4501546127	0.6154426821	0.3773939957	0.7513024589	0.7760115656	-0.7510750327	2.56929449	0.650162305	0.5708827364	1.22452172	0.808814045571415	0.77778741062954	0.974820298344028	not_robust	37.6603372143815	NO PLEIOTROPIC SNPS FOR REMOVAL	THERE WERE 2 OUTLITER SNPs IN RADIAL ANALYSIS	0.988851783569691
173	ebi-a-GCST005903	Major depressive disorder (ICD-10 coded)	10	5e-06	31.1959214771074	1.64475229441999	591.69123527445	0.02193899329	3.440287364	1.501376312	0.03369778638	4.742229075	2.233035315	0.5145923508	5.326076438	7.8113446	0.1336655681	5.794697061	3.515274389	0.562278229820601	0.811287680588424	0.95360316522332	not_robust	25.5121999330664	NO PLEIOTROPIC SNPS FOR REMOVAL	THERE WERE 1 OUTLITER SNPs IN RADIAL ANALYSIS	0.216776045342575
174	ebi-a-GCST005904	Major depressive disorder (probable)	18	5e-06	0.687663536703729	0.248971493391976	1.89933848758896	0.470047033	-0.3744556062	0.5183475853	0.5877356587	0.4315100807	0.7959674412	0.438366553	1.528990151	1.923764479	0.5193335259	0.9861351535	1.498626028	0.607902606932938	0.316793825022052	0.959404950022044	not_robust	24.2877030984562	NO PLEIOTROPIC SNPS FOR REMOVAL	NA	0.825041941467202
175	ebi-a-GCST005920	Paternal history of Alzheimer's disease	13	5e-06	0.923211178434157	0.848703526882435	1.00425985398768	0.06274572178	-0.07989727495	0.04293269461	0.2190208328	-0.1007882778	0.08199929114	0.6181521402	-0.1762912739	0.343702855	0.3582554206	-0.08030153459	0.08405535191	0.951786303122694	0.78043827126651	0.947307688385942	not_robust	NA	REMOVED 1 PLEIOTROPIC SNP	THERE WERE 1 OUTLITER SNPs IN RADIAL ANALYSIS	0.366584483917408
176	ebi-a-GCST005921	Family history of Alzheimer's disease	8	5e-08	0.8458786712622	0.775084330811063	0.923139196669839	0.0001744443724	-0.1673793442	0.04459392722	8.48e-07	-0.1796828828	0.03649120847	0.02056086252	-0.1973988841	0.06325026125	0.001264846196	-0.1838592659	0.0354157914	0.0737911216791208	0.511822195792061	0.998058309178784	not_robust	NA	NO PLEIOTROPIC SNPS FOR REMOVAL	THERE WERE 2 OUTLITER SNPs IN RADIAL ANALYSIS	0.00823274599347653
177	ebi-a-GCST005923	Maternal history of Alzheimer's disease	8	5e-07	0.955876307574403	0.826419465481527	1.10561228715697	0.5433305332	-0.04512675968	0.07424798327	0.8846875526	-0.01562584405	0.1077424955	0.513261567	0.2343243618	0.3373276748	0.9946041498	-0.0007745094299	0.1105207546	0.67110188809974	0.423520819249653	0.994703036307919	not_robust	NA	NO PLEIOTROPIC SNPS FOR REMOVAL	THERE WERE 1 OUTLITER SNPs IN RADIAL ANALYSIS	0.856898137382755
178	ebi-a-GCST006061	Atrial fibrillation	81	5e-08	0.993176985186461	0.948295482240519	1.0401826670876	0.7716748533	-0.006846398002	0.02359323325	0.602385407	0.02066695247	0.03966989192	0.8624294509	-0.0104141254	0.05990354569	0.7483494373	0.01636847088	0.05084565191	0.689455788921334	0.948061966055031	0.99067734503182	not_robust	NA	NO PLEIOTROPIC SNPS FOR REMOVAL	THERE WERE 9 OUTLITER SNPs IN RADIAL ANALYSIS	0.940222731289888
179	ebi-a-GCST006085	Prostate cancer	120	5e-08	0.99377461771489	0.962925488977441	1.02561205630056	0.6979095072	-0.006244840777	0.01608898125	0.2621965762	0.0299351289	0.0266988425	0.4270993893	0.02586783087	0.03245985289	0.20369509	0.03992570961	0.03123787815	0.711854426390185	0.250563728109506	0.990486891712962	not_robust	104.909748572984	NO PLEIOTROPIC SNPS FOR REMOVAL	THERE WERE 11 OUTLITER SNPs IN RADIAL ANALYSIS	0.91486904030468
180	ebi-a-GCST006097	Moderate to vigorous physical activity levels	18	5e-08	0.60057504681101	0.355324127584935	1.0151024342298	0.05690707543	-0.5098676714	0.2677842853	0.6222524799	-0.1912037455	0.388104463	0.06387971023	-2.613093537	1.312666018	0.9259936714	-0.05759374677	0.6109179765	0.440850647339913	0.121301350624387	0.971228138854979	not_robust	33.4246628983234	NO PLEIOTROPIC SNPS FOR REMOVAL	THERE WERE 1 OUTLITER SNPs IN RADIAL ANALYSIS	0.353676432372942
181	ebi-a-GCST006098	Vigorous physical activity	6	5e-08	0.415159169138379	0.126616606269452	1.36125221483884	0.1467885838	-0.8790932922	0.605866487	0.3256938862	-0.9145692002	0.9305520186	0.2120094334	16.81468864	11.33185114	0.4193948614	-1.142142574	1.298655189	0.555934106353165	0.192805608146211	0.978057903115531	not_robust	40.9966663920698	NO PLEIOTROPIC SNPS FOR REMOVAL	THERE WERE 1 OUTLITER SNPs IN RADIAL ANALYSIS	0.548786311813844
182	ebi-a-GCST006099	Accelerometer-based physical activity measurement (average acceleration)	8	5e-08	0.996982550471328	0.960701920431325	1.03463330800676	0.8730491977	-0.003022011208	0.01891279764	0.9064951416	0.003544451437	0.03017568761	0.9986211799	0.0001961647274	0.1089027128	0.866457374	0.008313818472	0.04765995016	0.7555849021677	0.97679413825502	0.972435808049655	not_robust	33.7508569979334	NO PLEIOTROPIC SNPS FOR REMOVAL	NA	0.966616346266
183	ebi-a-GCST006100	Strenuous sports or other exercises	11	5e-08	0.6610536223424	0.206793513545864	2.11317987744857	0.4851082468	-0.4139203194	0.5929153996	0.8911492852	-0.1124899153	0.8219936894	0.1902269015	3.858634688	2.723584208	0.7567554533	-0.3423511059	1.075332311	0.532180298600307	0.141478204683875	0.975869711482447	not_robust	39.0679512179797	NO PLEIOTROPIC SNPS FOR REMOVAL	THERE WERE 2 OUTLITER SNPs IN RADIAL ANALYSIS	0.833559350302507
184	ebi-a-GCST006250	Intelligence	134	5e-08	1.00510310879802	0.882113056928171	1.14524124927187	0.9390732283	0.005090132067	0.06659448	0.6231501931	-0.04877316434	0.09925538214	0.9331955552	0.02771776617	0.3300321474	0.7710073868	-0.08447826505	0.2896546894	0.664838596523433	0.944227810069928	0.976541774895403	not_robust	NA	NO PLEIOTROPIC SNPS FOR REMOVAL	THERE WERE 11 OUTLITER SNPs IN RADIAL ANALYSIS	0.986338410232281
185	ebi-a-GCST006288	Heel bone mineral density	240	5e-08	0.928653191797692	0.880773312013693	0.979135878520618	0.00613088015	-0.07401992332	0.02700768899	0.06418059766	-0.0926009849	0.05002961938	0.1088220343	-0.09942413722	0.06177144916	0.1113768904	-0.0911657752	0.05705195815	0.985768003305232	0.638437416692324	0.988850667929897	all_significant	89.3949219841555	NO PLEIOTROPIC SNPS FOR REMOVAL	THERE WERE 12 OUTLITER SNPs IN RADIAL ANALYSIS	0.097394016500519
186	ebi-a-GCST006326	Conscientiousness	31	5e-05	1.00426598483384	0.989604393144252	1.01914479693226	0.5704962971	0.004256911316	0.007503535672	0.2876654885	0.01216128281	0.01143776579	0.3256380499	0.03206470784	0.03206848681	0.2721754365	0.02407596187	0.0215227187	0.726951123264082	0.377022668289198	0.945575230704402	not_robust	18.7830304151466	NO PLEIOTROPIC SNPS FOR REMOVAL	THERE WERE 3 OUTLITER SNPs IN RADIAL ANALYSIS	0.863484538995684
187	ebi-a-GCST006344	Anti-cytomegalovirus IgG levels	16	5e-06	1.04121012621486	0.981081124740399	1.10502434466795	0.183305048	0.04038361961	0.03034885025	0.8560904876	0.009126519529	0.05032460584	0.9397110504	0.01253219748	0.1627501066	0.837057966	-0.0188993024	0.09031340348	0.862996558276002	0.862692715907998	0.916967957312513	not_robust	25.4032879419016	NO PLEIOTROPIC SNPS FOR REMOVAL	NA	0.59921293551331
188	ebi-a-GCST006353	Anti-rubella virus IgG levels	6	5e-06	1.19814936994007	1.07742494640668	1.33240084840761	0.0008491342278	0.1807781747	0.05418586195	0.03783995129	0.1926749147	0.09278454184	0.3871253708	0.3487366829	0.3596486747	0.1262323704	0.2267068325	0.1236612202	0.702126009497114	0.658812893040498	0.152464577807071	all_significant	26.5004929883946	NO PLEIOTROPIC SNPS FOR REMOVAL	THERE WERE 1 OUTLITER SNPs IN RADIAL ANALYSIS	0.0251508079989019
189	ebi-a-GCST006360	IgA levels	12	5e-06	1.07346899275029	0.909469015100318	1.26704226231305	0.4019520007	0.07089545366	0.08458663435	0.7347734984	0.05297274704	0.1563620581	0.7509249821	-0.1478200113	0.4530213668	0.3974323339	0.2267114082	0.2574883277	0.884929443173143	0.62821785215423	0.960535059439482	not_robust	23.1964613632762	NO PLEIOTROPIC SNPS FOR REMOVAL	NA	0.787942628186892
190	ebi-a-GCST006361	Anti-Epstein-Barr virus nuclear antigen (EBNA) IgG levels	8	5e-06	1.00350263514144	0.914251251852979	1.10146695090088	0.9413491984	0.003496515201	0.04752365709	0.7961341225	-0.01537257889	0.05950211863	0.1503048221	0.3482641427	0.2112357195	0.7304161354	-0.03555616456	0.09913356146	0.300387256553451	0.146402650491313	0.970265722289825	not_robust	30.5520842784166	NO PLEIOTROPIC SNPS FOR REMOVAL	NA	0.986472077118101
191	ebi-a-GCST006366	Central corneal thickness	24	5e-08	0.997220187847955	0.995401200628554	0.999042499068273	0.002804287094	-0.002783683005	0.0009314915186	0.06636452273	-0.002635184924	0.001435322198	0.03492334665	-0.006420756639	0.002856102848	0.1753422876	-0.002779779713	0.001987876881	0.647888984380919	0.18768013704988	0.982477284637252	all_significant	55.8507194021234	NO PLEIOTROPIC SNPS FOR REMOVAL	THERE WERE 1 OUTLITER SNPs IN RADIAL ANALYSIS	0.0579931623808739
192	ebi-a-GCST006368	Body mass index	138	5e-08	0.991506445131199	0.892771340005167	1.10116105511521	0.8733671698	-0.008529830659	0.05351783595	0.7275197062	-0.03387162162	0.0972130307	0.9980612036	-0.0004565626623	0.1875467286	0.2258228672	-0.2151281282	0.1768176048	0.989271058437645	0.9636813027135	0.983784798629554	not_robust	56.2494790820955	NO PLEIOTROPIC SNPS FOR REMOVAL	THERE WERE 10 OUTLITER SNPs IN RADIAL ANALYSIS	0.966616346266
193	ebi-a-GCST006407	Philtrum width	6	5e-06	0.952427939185765	0.932102867374249	0.97319621159091	9.48e-06	-0.04874082924	0.0110057492	0.2589492585	-0.04804399507	0.04255906362	0.7555791979	-0.06668784422	0.2000258925	0.6907172702	-0.02536508786	0.06014061316	0.993310092113221	0.931705838681323	0.895151477518051	all_significant	NA	NO PLEIOTROPIC SNPS FOR REMOVAL	NA	0.000926014468085106
194	ebi-a-GCST006414	Atrial fibrillation	103	5e-08	0.995085046792861	0.956051629607112	1.03571210977138	0.8093007468	-0.004927071313	0.0204164746	0.7184110583	0.01396878594	0.03873942649	0.8379776021	-0.008446538868	0.04120079753	0.649709495	0.01630907211	0.03580386396	0.759833588574063	0.920375489905438	0.989581833410996	not_robust	97.0763006368868	NO PLEIOTROPIC SNPS FOR REMOVAL	THERE WERE 8 OUTLITER SNPs IN RADIAL ANALYSIS	0.950423733485794
195	ebi-a-GCST006464	Endometrial cancer	14	5e-08	1.01302701058429	0.94428799159459	1.08676985549757	0.7180815194	0.01294288886	0.03585049611	0.5468333121	0.03298470163	0.05474529342	0.0877320502	-0.2919280321	0.1570455	0.8677987691	0.01226272187	0.07222824544	0.582582363828137	0.0684112645111773	0.978076349115008	not_robust	45.0873302158507	NO PLEIOTROPIC SNPS FOR REMOVAL	THERE WERE 2 OUTLITER SNPs IN RADIAL ANALYSIS	0.919728275918377
196	ebi-a-GCST006465	Endometrial cancer (endometrioid histology)	10	5e-08	1.0330105561976	0.958803785830872	1.11296057127157	0.3931552706	0.03247740906	0.03803379438	0.5286718148	0.03258173577	0.05171418416	0.1422252954	-0.3375073735	0.2073440692	0.9523802066	-0.005080421874	0.08273894107	0.494607754616728	0.106664304559985	0.976621796112815	not_robust	43.9920140951142	NO PLEIOTROPIC SNPS FOR REMOVAL	THERE WERE 1 OUTLITER SNPs IN RADIAL ANALYSIS	0.783397896512836
197	ebi-a-GCST006475	Depressed affect	57	5e-08	1.01816480109087	0.822876239160129	1.25980009246407	0.8684023263	0.01800179215	0.1086486018	0.6740782067	0.07799164141	0.1854482077	0.5779687129	-0.3391750627	0.6060139112	0.9211231502	0.04133303527	0.4155475349	0.969771128208259	0.548385775111069	0.974309875009928	not_robust	38.650999497863	NO PLEIOTROPIC SNPS FOR REMOVAL	THERE WERE 3 OUTLITER SNPs IN RADIAL ANALYSIS	0.965186609388408
198	ebi-a-GCST006478	Worry	49	5e-08	0.864716756118909	0.673256490164041	1.11062437456878	0.2549891171	-0.1453532752	0.127691649	0.1948469549	-0.2648011311	0.2042630468	0.8617368186	-0.1274490771	0.7277772418	0.2971340454	-0.4297846042	0.407743375	0.775444350205267	0.980109747114914	0.973305599724701	not_robust	NA	NO PLEIOTROPIC SNPS FOR REMOVAL	THERE WERE 3 OUTLITER SNPs IN RADIAL ANALYSIS	0.665258461190781
199	ebi-a-GCST006487	Insomnia complaints	17	5e-06	0.861412779965885	0.762926427531163	0.972612758860348	0.01602748867	-0.1491814702	0.06194500378	0.1509658614	-0.1243482045	0.08658572641	0.1298223972	-0.28393543	0.1771491231	0.4120155113	-0.1190014772	0.1412758343	0.359615563648051	0.428842682372452	0.961776139708952	all_significant	24.6520001313066	NO PLEIOTROPIC SNPS FOR REMOVAL	NA	0.18258610541928
200	ebi-a-GCST006488	Insomnia complaints	17	5e-06	1.01428549710509	0.925687266545071	1.11136353152765	0.7610038871	0.01418442087	0.04663430988	0.872601068	-0.01142627581	0.07125591692	0.2629307408	-0.1432711786	0.1231729231	0.8149000886	-0.02990030358	0.1256300767	0.646359659273373	0.180516054164442	0.960619085425497	not_robust	24.0850093962096	NO PLEIOTROPIC SNPS FOR REMOVAL	NA	0.933185372646302
201	ebi-a-GCST006572	Cognitive performance	131	5e-08	0.910894799566689	0.803217995258438	1.03300640769468	0.1459295868	-0.09332786636	0.06418431606	0.8477768121	-0.0194912317	0.1015401964	0.6097155742	0.154426066	0.301773141	0.5029584419	0.1805007824	0.2687171705	0.778845705317883	0.401140939768278	0.976977741989477	not_robust	42.94266634147	NO PLEIOTROPIC SNPS FOR REMOVAL	THERE WERE 8 OUTLITER SNPs IN RADIAL ANALYSIS	0.546971044416653
202	ebi-a-GCST006586	Urinary albumin excretion	34	5e-08	0.856925413535415	0.581782394095882	1.26219213887353	0.434518642	-0.1544043962	0.1975787746	0.05298534026	-0.6078001658	0.3141020575	0.3445772841	-0.5319069527	0.5544473372	0.1598255239	-0.7598262372	0.5283585469	0.641627471071288	0.467661876956879	0.981176140530667	not_robust	52.5033684168379	NO PLEIOTROPIC SNPS FOR REMOVAL	THERE WERE 2 OUTLITER SNPs IN RADIAL ANALYSIS	0.811455299989984
203	ebi-a-GCST006677	Acute insulin response (insulin secretion adjusted)	13	5e-06	0.98538248845592	0.913955144976352	1.06239201550827	0.7013093814	-0.01472540003	0.03839203277	0.7275739931	0.01623873643	0.04661555381	0.7799749448	-0.0229245057	0.0800740295	0.6261122383	0.03153231823	0.0630636698	0.125198501267437	0.907985318754422	0.967848755674674	not_robust	30.8857173455335	NO PLEIOTROPIC SNPS FOR REMOVAL	NA	0.91547096104845
204	ebi-a-GCST006678	Acute insulin response (insulin secretion and BMI adjusted)	20	5e-06	0.978117787920001	0.924798886948897	1.03451076828381	0.4391449379	-0.02212517865	0.0285988806	0.7357200389	-0.01270691199	0.0376471536	0.7740282345	-0.01887709715	0.0647663478	0.8925804572	-0.008177096147	0.05974743167	0.279863684014911	0.955743547001605	0.965224629230851	not_robust	27.6981982822766	NO PLEIOTROPIC SNPS FOR REMOVAL	THERE WERE 1 OUTLITER SNPs IN RADIAL ANALYSIS	0.813605492291727
205	ebi-a-GCST006696	Parental longevity (mother's attained age)	7	5e-07	4.35345208271366	1.98486440597901	9.54853388442717	0.0002418103236	1.470969113	0.4007237297	0.002659610788	1.869670707	0.6222767082	0.1254267459	2.936239073	1.597286034	0.04696892757	2.13311965	0.8556320666	0.674250557533751	0.379430315598527	0.965717373469496	all_significant	29.4668551378931	NO PLEIOTROPIC SNPS FOR REMOVAL	THERE WERE 4 OUTLITER SNPs IN RADIAL ANALYSIS	0.0106745307273808
206	ebi-a-GCST006697	Parental longevity (combined parental attained age, Martingale residuals)	6	5e-08	0.851608766955557	0.366051479518723	1.98124453125853	0.7092478593	-0.1606280513	0.4307924743	0.8011792365	0.1494113691	0.5933231331	0.4094884066	1.256094536	1.364854186	0.5990396529	0.5745746298	1.024292148	0.476987507253194	0.33293598431167	0.978690004454686	not_robust	36.8992767306027	NO PLEIOTROPIC SNPS FOR REMOVAL	THERE WERE 4 OUTLITER SNPs IN RADIAL ANALYSIS	0.917919485246959
207	ebi-a-GCST006698	Parental longevity (both parents in top 10%)	28	5e-06	0.827251719112605	0.461787493663423	1.48194876683592	0.5237528882	-0.1896462541	0.2974511276	0.6895939344	0.1798953459	0.4504070062	0.1282790729	-1.087454041	0.6922144135	0.3377567105	0.9702095137	0.9941259905	0.522836673317559	0.16090938434445	0.953389868346349	not_robust	23.6698500603984	REMOVED 1 PLEIOTROPIC SNP	THERE WERE 5 OUTLITER SNPs IN RADIAL ANALYSIS	0.849243801896828
208	ebi-a-GCST006699	Parental longevity (mother's age at death)	25	5e-06	1.55819557393352	0.974497591837606	2.49151302882913	0.06400810163	0.4435284684	0.2394702549	0.2599946896	0.3829481288	0.3399741454	0.163313831	0.9569358059	0.6644936417	0.9583022175	-0.03556852231	0.6732245053	0.381244415201034	0.415568418510968	0.957901433518637	not_robust	22.8816015942143	REMOVED 1 PLEIOTROPIC SNP	THERE WERE 2 OUTLITER SNPs IN RADIAL ANALYSIS	0.36922831557792
209	ebi-a-GCST006700	Parental longevity (father's age at death)	6	5e-07	0.404791609839041	0.145459379090625	1.1264742667023	0.08328559256	-0.9043828879	0.5221813903	0.01042158971	-1.33467981	0.5210503724	0.3736315489	-2.730973113	2.729259863	0.0855765609	-1.613153626	0.7546555164	0.107412527144667	0.5318812359897	0.97338901411213	not_robust	34.2672503910619	NO PLEIOTROPIC SNPS FOR REMOVAL	THERE WERE 3 OUTLITER SNPs IN RADIAL ANALYSIS	0.42250182921874
210	ebi-a-GCST006701	Parental longevity (father's attained age)	10	5e-08	0.892243907912188	0.472404780004286	1.68520562217679	0.7252712628	-0.1140157444	0.3244404754	0.1659002851	-0.6965608353	0.5027512876	0.8383058725	0.2169628179	1.029184632	0.3271067435	-0.8790817253	0.8482964549	0.632483804789293	0.739580480986107	0.956088312569036	not_robust	34.6972736268043	NO PLEIOTROPIC SNPS FOR REMOVAL	THERE WERE 5 OUTLITER SNPs IN RADIAL ANALYSIS	0.922637999271998
211	ebi-a-GCST006802	Body mass index	13	5e-06	1.05384544542726	0.902151619167773	1.23104608942817	0.5083558719	0.05244580315	0.07929514489	0.7233258796	0.04440699342	0.1254373359	0.790993125	0.03417388074	0.1258452135	0.6755882384	-0.05647080398	0.131661418	0.576078210317606	0.847574304439107	0.958832984205242	not_robust	23.798740304559	NO PLEIOTROPIC SNPS FOR REMOVAL	NA	0.844580137684006
212	ebi-a-GCST006804	Red cell distribution width	122	5e-08	1.11074740492148	1.04685533487602	1.17853895990883	0.0005109281272	0.1050331265	0.03022570165	0.3610482241	0.04820941408	0.05278193807	0.9766476338	-0.002019622552	0.06885124776	0.5581179117	0.03550061154	0.06045043375	0.952012180615949	0.0766318869311492	0.989568582888237	all_significant	96.7253658322473	NO PLEIOTROPIC SNPS FOR REMOVAL	THERE WERE 13 OUTLITER SNPs IN RADIAL ANALYSIS	0.0181834963719008
213	ebi-a-GCST006810	Self-reported risk-taking behaviour	9	5e-07	1.01533084460761	0.190604202869742	5.40857288816505	0.9857768822	0.01521451466	0.8534544653	0.9710744757	0.04577609142	1.26241564	0.7654187067	-3.358177918	10.82480494	0.5050588665	1.402259377	2.009468809	0.59044141590348	0.76352192148604	0.96433826960827	not_robust	30.8766980823029	NO PLEIOTROPIC SNPS FOR REMOVAL	NA	0.999271730223052
214	ebi-a-GCST006862	Asthma	14	5e-08	0.963926030515193	0.900825606322818	1.03144647064108	0.2874896606	-0.03674071915	0.03454228401	0.09570793762	-0.08163641818	0.04900064271	0.5807386406	-0.06626422422	0.1167345137	0.1535019793	-0.08502698079	0.05609370335	0.542644554095396	0.794717741319757	0.984957086852797	not_robust	NA	NO PLEIOTROPIC SNPS FOR REMOVAL	THERE WERE 4 OUTLITER SNPs IN RADIAL ANALYSIS	0.693570694595165
215	ebi-a-GCST006867	Type 2 diabetes	105	5e-08	0.961610317965565	0.928118306260571	0.996310920041507	0.030438056	-0.03914598526	0.01808677748	0.4999594187	-0.02758026651	0.04088669361	0.8906620168	-0.006617648961	0.0480211481	0.4653657459	-0.03219720015	0.04394086827	0.992452928055396	0.449382432771416	0.986783187051219	not_robust	76.3252859346406	NO PLEIOTROPIC SNPS FOR REMOVAL	THERE WERE 10 OUTLITER SNPs IN RADIAL ANALYSIS	0.251928778047712
216	ebi-a-GCST006906	Stroke	6	5e-08	0.995743907442526	0.815706363638807	1.21551819797736	0.9665648669	-0.0042651755	0.1017528887	0.9517445589	-0.007571369983	0.125113227	0.7899607429	0.2974601471	1.044589123	0.9778095029	0.005556221076	0.1900649865	0.371868502515434	0.785845312793992	0.980258133012854	not_robust	42.2562386112541	NO PLEIOTROPIC SNPS FOR REMOVAL	THERE WERE 2 OUTLITER SNPs IN RADIAL ANALYSIS	0.991909651005543
217	ebi-a-GCST006907	Ischemic stroke (large artery atherosclerosis)	9	5e-07	0.959825060172145	0.908667853866367	1.01386237249892	0.1422834302	-0.04100424011	0.0279445963	0.1948710964	-0.05870949101	0.04528994263	0.4576834897	-0.06566557705	0.08355164671	0.2835604117	-0.08086683394	0.0703507837	0.720073459020348	0.755782450975492	0.951690308259379	not_robust	31.6411814671107	NO PLEIOTROPIC SNPS FOR REMOVAL	THERE WERE 1 OUTLITER SNPs IN RADIAL ANALYSIS	0.542010579394942
218	ebi-a-GCST006908	Ischemic stroke	7	5e-08	1.04981309656697	0.926467655833358	1.18958015510232	0.4458750941	0.04861214506	0.06376953519	0.984701792	0.002002052194	0.1044114878	0.5955382453	-0.3202066549	0.5652404956	0.8459351697	-0.02999587694	0.1478516268	0.767590504614615	0.538360736114881	0.977800305519048	not_robust	39.3275091372251	NO PLEIOTROPIC SNPS FOR REMOVAL	THERE WERE 2 OUTLITER SNPs IN RADIAL ANALYSIS	0.816223519505784
219	ebi-a-GCST006910	Ischemic stroke (cardioembolic)	9	5e-07	0.979395530392988	0.905373795236655	1.05946914964888	0.6035867375	-0.02081970334	0.04009575704	0.8244226494	-0.01093800483	0.04930132006	0.3169655826	-0.09195533686	0.08533815954	0.9783167454	-0.001559151102	0.05560358384	0.316799424863398	0.375614043499096	0.981570703861313	not_robust	48.2398684573733	NO PLEIOTROPIC SNPS FOR REMOVAL	NA	0.87914553041323
220	ebi-a-GCST006940	Neurociticism	85	5e-08	1.03988486054714	0.865977545688229	1.24871658460352	0.6753121608	0.03910999601	0.09337055895	0.837548289	-0.03153417963	0.1538023773	0.3977865692	-0.4750878254	0.5589461256	0.5452415221	-0.215083646	0.3541209159	0.942798660207513	0.351424796395596	0.97553047065485	not_robust	40.5586887216723	NO PLEIOTROPIC SNPS FOR REMOVAL	THERE WERE 8 OUTLITER SNPs IN RADIAL ANALYSIS	0.904158101555206
221	ebi-a-GCST006941	Irritable mood	31	5e-08	0.752325556109304	0.562563480717092	1.00609755481054	0.0549833091	-0.2845861284	0.1482985553	0.1079594441	-0.4152025761	0.2583016582	0.5528391979	-0.8190603729	1.363969798	0.3838152933	-0.4579507406	0.5181421985	0.926569493650571	0.695407790169551	0.972158106101868	not_robust	36.3703243445703	NO PLEIOTROPIC SNPS FOR REMOVAL	THERE WERE 6 OUTLITER SNPs IN RADIAL ANALYSIS	0.346266628365021
222	ebi-a-GCST006942	Feeling lonely	6	5e-08	0.423967722967324	0.275575687378722	0.652265923122129	9.46e-05	-0.8580979517	0.219793372	0.0727809267	-0.9378902429	0.5227339074	0.7786629648	-0.8516476261	2.832722523	0.2678350376	-0.9449951026	0.7581931466	0.931623536248578	0.998272561298957	0.974881753102114	all_significant	35.9244876020451	NO PLEIOTROPIC SNPS FOR REMOVAL	NA	0.00536183456790123
223	ebi-a-GCST006943	Feeling miserable	32	5e-08	1.19468391437665	0.873513174148693	1.63394176242539	0.2654993633	0.1778816436	0.1597518934	0.6578426686	0.1095421185	0.247332788	0.8720799258	0.1221077441	0.7518956762	0.9069010751	0.05898455516	0.5002583228	0.805942333972896	0.939585477639669	0.971638067023474	not_robust	36.881281947702	NO PLEIOTROPIC SNPS FOR REMOVAL	THERE WERE 3 OUTLITER SNPs IN RADIAL ANALYSIS	0.670682067438724
224	ebi-a-GCST006944	Experiencing mood swings	40	5e-08	0.961173691473666	0.716664327932853	1.28910401867759	0.7914656478	-0.039600146	0.1497691652	0.8017232026	-0.05855385713	0.2331730681	0.3856484709	-0.797051296	0.908164139	0.7752602811	-0.136101227	0.4734141857	0.653025478821133	0.402309071690853	0.974367866885991	not_robust	38.1778122908388	NO PLEIOTROPIC SNPS FOR REMOVAL	NA	0.946039643225644
225	ebi-a-GCST006945	Feeling guilty	13	5e-08	2.1700491287628	1.35886266774363	3.46548134188099	0.001178747023	0.7747498073	0.2388274138	0.01803439715	0.8489574032	0.3589806765	0.2325136087	2.258763343	1.787630424	0.1744559919	0.9054232053	0.6272125377	0.693856519321783	0.41874012715328	0.968312176611731	all_significant	40.0346110510662	NO PLEIOTROPIC SNPS FOR REMOVAL	NA	0.0324049555843892
226	ebi-a-GCST006946	Worry too long after an embarrassing experience	19	5e-08	1.4260023729632	0.934388866109611	2.17627033181937	0.09989584347	0.3548749861	0.215682433	0.6120443799	0.1551912061	0.3060020516	0.1854975494	-1.743181426	1.263267617	0.7820517468	0.1553293194	0.5531301446	0.593293320189441	0.109522503533333	0.972203526297577	not_robust	37.487586657088	NO PLEIOTROPIC SNPS FOR REMOVAL	THERE WERE 1 OUTLITER SNPs IN RADIAL ANALYSIS	0.462300986120121
227	ebi-a-GCST006947	Feeling fed-up	23	5e-08	1.00882861749648	0.721382147818116	1.41081281614479	0.959030976	0.008789873126	0.1711102707	0.9164591027	-0.02903140586	0.2767662669	0.5446565322	-0.6049994683	0.9824924008	0.3205888453	-0.5155379127	0.5073284895	0.866037426988381	0.5296084993606	0.975086863471263	not_robust	39.2888642403754	NO PLEIOTROPIC SNPS FOR REMOVAL	THERE WERE 2 OUTLITER SNPs IN RADIAL ANALYSIS	0.988851783569691
228	ebi-a-GCST006948	Feeling nervous	30	5e-08	0.719597432547842	0.534484387416856	0.96882243358324	0.03010144829	-0.3290633448	0.1517292928	0.0713148834	-0.4522262885	0.2507538293	0.07405301291	-1.886583963	1.016649718	0.1476771716	-0.6647441038	0.4468877854	0.890191576093397	0.130642001566794	0.975023186027368	not_robust	38.9413497660419	NO PLEIOTROPIC SNPS FOR REMOVAL	THERE WERE 5 OUTLITER SNPs IN RADIAL ANALYSIS	0.25106333384792
229	ebi-a-GCST006950	Feeling worry	35	5e-08	1.00253120547972	0.725834883816273	1.38470723902962	0.9877592589	0.002528007375	0.1647758827	0.3737028232	-0.2200245212	0.2473411706	0.5054725222	-0.7341897756	1.090506109	0.5261285187	-0.3269808396	0.5104931167	0.582225123359197	0.498745288714622	0.973629958489106	not_robust	37.4629910425486	NO PLEIOTROPIC SNPS FOR REMOVAL	THERE WERE 3 OUTLITER SNPs IN RADIAL ANALYSIS	0.999376860953564
230	ebi-a-GCST006951	Feeling hurt	26	5e-08	1.07442837823005	0.805166840135638	1.43373557181215	0.6257446321	0.07178877897	0.1471910955	0.7686795526	0.07864152781	0.267394932	0.2305216783	-0.9939308793	0.8079013799	0.5934267261	-0.2421646317	0.44778348	0.956647521259591	0.186717018738775	0.975117727206557	not_robust	38.3022350300595	NO PLEIOTROPIC SNPS FOR REMOVAL	THERE WERE 2 OUTLITER SNPs IN RADIAL ANALYSIS	0.886346424854453
231	ebi-a-GCST006952	Feeling tense	19	5e-08	0.612649858366022	0.411880365037729	0.911283665880807	0.01558100441	-0.4899616998	0.2025819633	0.04059881334	-0.6642775596	0.3244170002	0.9826632605	-0.0411061559	1.864057135	0.1808000123	-0.8396574331	0.6030795598	0.781447752849593	0.81109418274514	0.973517071066675	all_significant	35.813012961142	NO PLEIOTROPIC SNPS FOR REMOVAL	THERE WERE 3 OUTLITER SNPs IN RADIAL ANALYSIS	0.17972962624701
232	ebi-a-GCST006956	Erectile dysfunction	11	5e-06	1.00352478097996	0.905607147620082	1.11202963524241	0.9464448443	0.003518583498	0.05238176652	0.03299162302	-0.1231110969	0.05773940077	0.02382836939	0.259500601	0.09560428429	0.1728035121	-0.1238404582	0.08435182189	0.0452758882597328	0.0165059402824068	0.954552608711023	not_robust	25.4815627797646	NO PLEIOTROPIC SNPS FOR REMOVAL	NA	0.988566858421
233	ebi-a-GCST006979	Heel bone mineral density	469	5e-08	0.935675252562287	0.890649744953413	0.982976959481746	0.008232893646	-0.0664868151	0.02516184541	0.5803464747	-0.02789708281	0.0504578724	0.3002326253	-0.05051735718	0.04871088213	0.1319481093	-0.08024096634	0.05317141611	0.999081014643405	0.688964357760057	0.994124380429852	all_significant	170.336227165061	NO PLEIOTROPIC SNPS FOR REMOVAL	THERE WERE 32 OUTLITER SNPs IN RADIAL ANALYSIS	0.118116296027456
234	ebi-a-GCST007090	Knee osteoarthritis	8	5e-08	1.16175134213951	0.972515462033182	1.38780948340017	0.09837650558	0.1499286443	0.09071323909	0.1589627906	0.1614066187	0.1145891134	0.5880194005	0.3018699257	0.5276342443	0.2313877697	0.2016391634	0.1538652352	0.317698275457044	0.779398305542575	0.979735743151576	not_robust	43.9670262630178	NO PLEIOTROPIC SNPS FOR REMOVAL	NA	0.459148732718496
235	ebi-a-GCST007091	Osteoarthritis (hip)	24	5e-08	1.04369486495579	0.987024612134203	1.10361885381939	0.1332322936	0.04276717179	0.02848340579	0.5341109859	0.03094786432	0.04977598934	0.5201242402	-0.09068725935	0.1387440557	0.6969631917	0.03830603553	0.09713977523	0.942617973514559	0.328819497064618	0.978592147459738	not_robust	45.3704415905718	NO PLEIOTROPIC SNPS FOR REMOVAL	NA	0.529583947980606
236	ebi-a-GCST007092	Osteoarthritis of the hip or knee	24	5e-08	1.15677625498406	1.05714086397349	1.26580226883415	0.00152849353	0.1456370457	0.04595361226	0.06062670875	0.1551290551	0.08268222174	0.1914598497	0.5348594304	0.3968582776	0.1854921458	0.2005882744	0.1469629928	0.960775137965274	0.33149760331919	0.975347851838373	all_significant	38.9278984090734	NO PLEIOTROPIC SNPS FOR REMOVAL	THERE WERE 2 OUTLITER SNPs IN RADIAL ANALYSIS	0.0383459770285792
237	ebi-a-GCST007236	Breast cancer	404	5e-08	1.00095203556204	0.998739135253026	1.00316983898098	0.3993956986	0.0009515826636	0.001129205597	0.7625794013	0.0006086117032	0.002014634675	0.2212429313	-0.007035944345	0.005743010473	0.4126541412	0.003383560167	0.004125880363	0.999979612430177	0.15383241386514	0.991538400110485	not_robust	2783.42962046783	NO PLEIOTROPIC SNPS FOR REMOVAL	THERE WERE 17 OUTLITER SNPs IN RADIAL ANALYSIS	0.786072890247064
238	ebi-a-GCST007429	Lung function (FVC)	217	5e-08	0.92401816180462	0.836718629294069	1.02042614261516	0.1186034948	-0.0790235519	0.05063463205	0.00391030004	-0.2519504613	0.08732183828	0.2120629823	-0.2428247911	0.1940060899	0.06867105786	-0.3869776062	0.2114961808	0.988280712483522	0.37822449847925	0.981537950060958	not_robust	54.0407963192416	REMOVED 1 PLEIOTROPIC SNP	THERE WERE 19 OUTLITER SNPs IN RADIAL ANALYSIS	0.502611990917588
239	ebi-a-GCST007430	Peak expiratory flow	191	5e-08	0.963002397865241	0.878839263210748	1.05522551974538	0.4191155032	-0.03769937719	0.04666014493	0.9900481611	0.001013749467	0.0812748358	0.272843536	0.1638756407	0.1490128608	0.2903083704	0.1749047157	0.1649420707	0.973137559215157	0.150771751125071	0.984860528960778	not_robust	65.6392677711706	NO PLEIOTROPIC SNPS FOR REMOVAL	THERE WERE 13 OUTLITER SNPs IN RADIAL ANALYSIS	0.800066226690728
240	ebi-a-GCST007431	Lung function (FEV1/FVC)	274	5e-08	1.01464549851885	0.943036475749415	1.09169211810863	0.6970108525	0.01453928894	0.03734163546	0.8706715227	0.01108426173	0.0680828165	0.5165089825	0.06339647743	0.09759546537	0.5258280011	0.07040486131	0.1108383478	0.986191113143362	0.581219387794123	0.987548117067426	not_robust	79.9484121194933	REMOVED 1 PLEIOTROPIC SNP	THERE WERE 22 OUTLITER SNPs IN RADIAL ANALYSIS	0.914540389776365
241	ebi-a-GCST007432	FEV1	239	5e-08	0.989519989639394	0.902826520914835	1.08453815568441	0.8218175252	-0.01053531239	0.04678038051	0.9036868998	-0.009195542344	0.07599293869	0.7473772555	0.05559749203	0.1724087534	0.2125639927	0.2645325027	0.2116430583	0.991058995662318	0.687563630100376	0.98295343164259	not_robust	58.7130676705216	NO PLEIOTROPIC SNPS FOR REMOVAL	THERE WERE 24 OUTLITER SNPs IN RADIAL ANALYSIS	0.951567278232837
242	ebi-a-GCST007515	Type 2 diabetes	57	5e-08	0.983918821672435	0.934326449213734	1.03614346833054	0.5389502768	-0.01621188363	0.02638648001	0.5165403	-0.03441875922	0.05305906497	0.4151359615	0.05723986868	0.06971145937	0.8155865374	-0.01332558839	0.05686773764	0.946618267807313	0.2437948741791	0.988827258801866	not_robust	90.5602013332897	NO PLEIOTROPIC SNPS FOR REMOVAL	THERE WERE 10 OUTLITER SNPs IN RADIAL ANALYSIS	0.855574246469156
243	ebi-a-GCST007516	Type 2 diabetes (adjusted for BMI)	51	5e-08	0.984148235118578	0.935827854812469	1.03496358193046	0.5338927133	-0.01597874783	0.02568621805	0.4980800066	-0.03517176457	0.05191298494	0.6677191671	0.02956508508	0.06845583703	0.6938090402	-0.02268150366	0.05728030853	0.973281630298276	0.45597839534286	0.989113662237746	not_robust	92.5600797681934	NO PLEIOTROPIC SNPS FOR REMOVAL	THERE WERE 7 OUTLITER SNPs IN RADIAL ANALYSIS	0.853447578955536
244	ebi-a-GCST007517	Type 2 diabetes	44	5e-08	1.00111822934296	0.954827029607809	1.04965368390802	0.9630957375	0.00111760459	0.02415442874	0.5112403947	-0.03294421122	0.05015045673	0.5278322114	0.04683682875	0.07357201462	0.698515154	-0.02369180567	0.06075955679	0.98748914063293	0.494796829033965	0.986998318761074	not_robust	78.2673409770187	NO PLEIOTROPIC SNPS FOR REMOVAL	THERE WERE 10 OUTLITER SNPs IN RADIAL ANALYSIS	0.990052066919503
245	ebi-a-GCST007518	Type 2 diabetes (adjusted for BMI)	46	5e-08	0.977655477170348	0.928754004847932	1.02913174753704	0.3880465861	-0.02259794384	0.02618031992	0.5306839706	-0.0351676063	0.05609206207	0.5734202889	0.03930543182	0.06928993733	0.7361733217	-0.02035362213	0.06003703424	0.974373007799407	0.315460668415521	0.989102651462684	not_robust	NA	NO PLEIOTROPIC SNPS FOR REMOVAL	THERE WERE 6 OUTLITER SNPs IN RADIAL ANALYSIS	0.779318406292695
246	ebi-a-GCST007542	High IL-1beta levels in gingival crevicular fluid	28	5e-05	1.00612122932071	0.986457386007294	1.02617704773547	0.5445154646	0.0061025707	0.01007026648	0.623370331	-0.007797646163	0.01587858718	0.4312249235	0.02560130048	0.03202025788	0.6611836587	-0.01128193862	0.02545817967	0.74614852469161	0.521386660227099	0.95209828552919	not_robust	20.395922633373	NO PLEIOTROPIC SNPS FOR REMOVAL	THERE WERE 1 OUTLITER SNPs IN RADIAL ANALYSIS	0.857051901489517
247	ebi-a-GCST007557	Birth weight	44	5e-08	1.17068802021466	0.991199545503775	1.38267864113837	0.06346761376	0.1575916274	0.08491379318	0.4578026125	0.09258800689	0.1247026883	0.4925388607	0.1806088934	0.2608702108	0.8668597833	0.03887342013	0.230492384	0.242451178738722	0.925994267014007	0.981056043285638	not_robust	53.7430324422567	NO PLEIOTROPIC SNPS FOR REMOVAL	THERE WERE 4 OUTLITER SNPs IN RADIAL ANALYSIS	0.367903806530505
248	ebi-a-GCST007799	Asthma (adult onset)	40	5e-08	1.00131279167632	0.996393003227554	1.00625687206441	0.6016279023	0.001311930719	0.002512983872	0.7259478063	-0.001346598208	0.003841705872	0.2873414411	0.04155484927	0.03850849533	0.5149486956	-0.005188565591	0.007895643342	0.709373389285951	0.301429957117809	0.983541316516468	not_robust	10917.0516456767	NO PLEIOTROPIC SNPS FOR REMOVAL	THERE WERE 5 OUTLITER SNPs IN RADIAL ANALYSIS	0.87914553041323
249	ebi-a-GCST007800	Asthma (childhood onset)	93	5e-08	0.999565349745179	0.996530094226778	1.00260985011842	0.7793349582	-0.0004347447426	0.001551630161	0.9213357131	0.0002543834639	0.002576000401	0.2771349937	0.0167034109	0.01527756442	0.5626396489	-0.003693366461	0.006356563353	0.97323877393618	0.261557283309349	0.987056773959637	not_robust	5359.24135639568	NO PLEIOTROPIC SNPS FOR REMOVAL	THERE WERE 7 OUTLITER SNPs IN RADIAL ANALYSIS	0.944019845576258
250	ebi-a-GCST007857	Fasting blood insulin adjusted for BMI	6	5e-06	1.03769908083983	0.757409830141053	1.42171297430255	0.8178093902	0.03700583986	0.160641135	0.9671904314	-0.014072907	0.3421376842	0.6035477722	-0.92015116	1.634619034	0.9147455645	-0.05144517084	0.4569751753	0.905656628884823	0.583983271435365	0.954889244539877	not_robust	NA	NO PLEIOTROPIC SNPS FOR REMOVAL	THERE WERE 1 OUTLITER SNPs IN RADIAL ANALYSIS	0.951061351428755
251	ebi-a-GCST007858	Fasting blood glucose adjusted for BMI	8	5e-08	0.929535194630625	0.826032377271391	1.04600703535512	0.2250556847	-0.07307060849	0.06022994902	0.7007957968	-0.06651122022	0.1730952126	0.8523115399	-0.06501894006	0.3345372106	0.7451479497	-0.06239133894	0.184494703	0.991200996635502	0.979519934782582	0.99189489594833	not_robust	NA	NO PLEIOTROPIC SNPS FOR REMOVAL	THERE WERE 1 OUTLITER SNPs IN RADIAL ANALYSIS	0.631945350738654
252	ebi-a-GCST008311	Lymphangioleiomyomatosis (sporadic)	16	5e-05	1.00376170718117	0.994349973925889	1.01326252448651	0.4347058208	0.003754649654	0.004806478318	0.6161521535	0.005318165431	0.01060851198	0.5961210872	0.02084394389	0.03843428335	0.7244923538	0.00564716548	0.01572393459	0.988756413330948	0.656279395155324	0.950157223688981	not_robust	20.1108304411136	NO PLEIOTROPIC SNPS FOR REMOVAL	THERE WERE 1 OUTLITER SNPs IN RADIAL ANALYSIS	0.811455299989984
253	ebi-a-GCST009541	Heart failure	9	5e-08	1.11377530908239	0.896354067768741	1.38393463445701	0.3308070263	0.1077554237	0.1108036749	0.1555681153	0.1798997628	0.1266778486	0.1566894949	0.4929060211	0.3107247875	0.2900251234	0.2123844791	0.1874529502	0.196085761604834	0.22878902128474	0.977368688056066	not_robust	NA	NO PLEIOTROPIC SNPS FOR REMOVAL	NA	0.733334165979382
254	ebi-a-GCST009722	Glaucoma (multi-trait analysis)	73	5e-08	0.967080681214047	0.927520530948047	1.00832813158484	0.1162281513	-0.03347335245	0.02130969209	0.4094737241	-0.02680369752	0.03249641587	0.3658878927	-0.05307315482	0.05832048257	0.4148024066	-0.04273967093	0.0521080751	0.244597520018221	0.718892355326492	0.984963620327969	not_robust	NA	NO PLEIOTROPIC SNPS FOR REMOVAL	THERE WERE 13 OUTLITER SNPs IN RADIAL ANALYSIS	0.496447501425674
255	ebi-a-GCST009760	Snoring	29	5e-08	1.28643250280311	0.651920119258754	2.53851435993408	0.4676546124	0.2518728856	0.3467888401	0.9632980359	-0.02599999314	0.5650290119	0.701658706	-0.8913192758	2.302084664	0.8279342256	-0.2004689748	0.913737108	0.887135361918507	0.617689654422418	0.974415104632146	not_robust	NA	NO PLEIOTROPIC SNPS FOR REMOVAL	THERE WERE 2 OUTLITER SNPs IN RADIAL ANALYSIS	0.824818411651325
256	ebi-a-GCST009761	Snoring	25	5e-08	1.35291138037058	0.65532756878248	2.79305997539039	0.4137697688	0.3022588484	0.3698361795	0.9604482108	-0.03045375574	0.6140967631	0.1226014231	-3.830663887	2.389825144	0.7410157128	-0.3201018635	0.9573701817	0.889239847932822	0.0914650584542751	0.972146977311355	not_robust	40.7022523163947	NO PLEIOTROPIC SNPS FOR REMOVAL	THERE WERE 2 OUTLITER SNPs IN RADIAL ANALYSIS	0.79583441309754
257	ebi-a-GCST009762	Snoring	15	5e-07	1.61553363803912	0.744631259314818	3.50502198636877	0.2248153528	0.4796653281	0.3951691149	0.6411003609	0.2927902076	0.6280883509	0.3958593785	1.198580236	1.365060659	0.629860587	-0.5256292653	1.0668305	0.727929243487661	0.585705053033105	0.966416618643384	not_robust	28.681048690823	NO PLEIOTROPIC SNPS FOR REMOVAL	NA	0.631945350738654
258	ebi-a-GCST009763	Snoring	8	5e-08	1.99416934560114	0.879776131924741	4.52014010681919	0.09828840717	0.6902275955	0.4175078546	0.546154725	0.4573107818	0.7577239607	0.3446769868	-7.754760425	7.561843502	0.7398597696	0.4063881876	1.176190213	0.865664752717181	0.305325082284639	0.969757167815706	not_robust	37.5365491549779	NO PLEIOTROPIC SNPS FOR REMOVAL	THERE WERE 1 OUTLITER SNPs IN RADIAL ANALYSIS	0.459148732718496
259	ebi-a-GCST009979	Major depressive disorder	7	5e-07	0.882809641493783	0.726376508645658	1.07293236198882	0.2103568286	-0.1246456832	0.09951076963	0.04648607401	-0.2435829284	0.1223449022	0.8248873375	1.183494906	5.076059079	0.1346089089	-0.2899092833	0.1677101021	0.204764726451485	0.806859941611954	0.96840407702879	not_robust	27.7578799898932	NO PLEIOTROPIC SNPS FOR REMOVAL	THERE WERE 1 OUTLITER SNPs IN RADIAL ANALYSIS	0.620554778646252
260	ebi-a-GCST009982	Trauma exposure	16	5e-07	1.17589450353224	1.06424963398945	1.29925145311446	0.001455371651	0.1620291376	0.05089752845	0.1475837035	0.1160202829	0.08011790678	0.6652523906	0.3569015125	0.8075008002	0.4304729224	0.09273535369	0.1144549838	0.723093167250838	0.812319073864176	0.965986378682966	all_significant	28.713590390312	NO PLEIOTROPIC SNPS FOR REMOVAL	THERE WERE 1 OUTLITER SNPs IN RADIAL ANALYSIS	0.036914979280337
261	ebi-a-GCST010005	Membranous nephropathy	16	5e-06	1.01514884340486	0.989434241204583	1.04153174748795	0.2507338154	0.01503524549	0.01309041746	0.2516116077	0.02134757517	0.01862069204	0.3734214026	0.02915390703	0.03170732074	0.2702866609	0.02198008224	0.01920226544	0.523960268470561	0.630042995375455	0.971757943586482	not_robust	NA	NO PLEIOTROPIC SNPS FOR REMOVAL	THERE WERE 2 OUTLITER SNPs IN RADIAL ANALYSIS	0.660803069174168
262	ebi-a-GCST010776	COVID-19 (RELEASE 4)	7	5e-07	1.093285012101	1.03256245308629	1.15757852138828	0.002220159412	0.0891869365	0.02915479859	0.187451667	0.09394216685	0.07126790534	0.7599697805	0.04392575949	0.1361134541	0.2620362607	0.09916638822	0.08011669842	0.960609516120671	0.727605414129603	0.901157492195068	all_significant	42.8302859950511	NO PLEIOTROPIC SNPS FOR REMOVAL	THERE WERE 1 OUTLITER SNPs IN RADIAL ANALYSIS	0.0490036147139038
263	ebi-a-GCST010777	COVID-19 (hospitalized vs population) RELEASE 4	18	5e-06	0.907648038125188	0.831868959717423	0.990330209450714	0.02937240966	-0.09689859874	0.0444804858	0.09500777884	-0.1106770376	0.06629140761	0.211710121	-0.1359181152	0.104478441	0.9593337101	0.006530394958	0.1261992486	0.585766223971553	0.681151139101638	0.956357333467917	not_robust	24.3468831590644	NO PLEIOTROPIC SNPS FOR REMOVAL	THERE WERE 1 OUTLITER SNPs IN RADIAL ANALYSIS	0.247890519941229
264	ebi-a-GCST010778	COVID-19 (covid vs lab/self reported negative) RELEASE 4	18	5e-06	0.907648038125188	0.831868959717423	0.990330209450714	0.02937240966	-0.09689859874	0.0444804858	0.1037195451	-0.1106770376	0.06802176736	0.211710121	-0.1359181152	0.104478441	0.9583181256	0.006530394958	0.1231214432	0.585766223971553	0.681151139101638	0.956357333467917	not_robust	24.346496582931	NO PLEIOTROPIC SNPS FOR REMOVAL	THERE WERE 1 OUTLITER SNPs IN RADIAL ANALYSIS	0.247890519941229
265	ebi-a-GCST010779	COVID-19 (hospitalized vs population) RELEASE 4	7	5e-08	1.0520794578523	1.00524085681712	1.10110047570039	0.02889138251	0.05076864174	0.02323544409	0.2577807748	0.0420622965	0.03716893268	0.6401463525	0.02919277239	0.05871608352	0.3712704461	0.03980262011	0.04119617957	0.772872055852235	0.681702593567107	0.981398268661631	not_robust	70.9287291210319	NO PLEIOTROPIC SNPS FOR REMOVAL	NA	0.247463315491437
266	ebi-a-GCST010780	COVID-19 (RELEASE 4)	9	5e-07	1.07742114111438	0.997511373947166	1.16373241011455	0.05787740948	0.07457035342	0.03931738839	0.2082341918	0.1000976187	0.07954129943	0.885087659	-0.02062004153	0.1375785272	0.2247914513	0.1280996041	0.09737735823	0.905692203673518	0.466815303008861	0.967563859556329	not_robust	37.4706316568894	NO PLEIOTROPIC SNPS FOR REMOVAL	NA	0.356664680433128
267	ebi-a-GCST010782	COVID-19 (hospitalized covid vs not hospitalized covid) RELEASE 4	14	5e-06	1.02349081563947	0.986350276596676	1.06202986358231	0.2182396857	0.0232191526	0.01885861733	0.2156599273	0.03587162716	0.02897192306	0.7931425817	-0.01231106127	0.04591220365	0.2236244005	0.06287755368	0.04920290929	0.638100723703332	0.402316139086874	0.916570003064351	not_robust	23.6903870557469	NO PLEIOTROPIC SNPS FOR REMOVAL	NA	0.625099077085413
268	ebi-a-GCST010783	COVID-19 (very severe respiratory confirmed vs population) RELEASE 4	7	5e-08	1.00869435752569	0.962673702530676	1.05691503178019	0.7163476565	0.008656779255	0.02382527459	0.4336168003	0.02414666507	0.03083796112	0.3590800673	0.05709955101	0.05656436154	0.4470758023	0.02846064385	0.03499124867	0.50216740048194	0.382369930649522	0.985024500926756	not_robust	70.7730288977408	NO PLEIOTROPIC SNPS FOR REMOVAL	NA	0.918931261637804
269	ebi-a-GCST90000025	Appendicular lean mass	622	5e-08	0.995508692274144	0.941031897751194	1.05313917494368	0.8754222778	-0.00450142395	0.0287126624	0.7020351324	-0.0199161746	0.05205826369	0.5126904783	-0.04812051951	0.07346291974	0.1424907854	-0.178251044	0.1213879448	0.999770350099562	0.510231634946857	0.989735365691868	not_robust	98.1342012327645	REMOVED 1 PLEIOTROPIC SNP	THERE WERE 49 OUTLITER SNPs IN RADIAL ANALYSIS	0.967340569798002
270	ebi-a-GCST90000026	Appendicular lean mass	327	5e-08	0.999889955935359	0.938374030042344	1.06543861186706	0.9972895881	-0.0001100501199	0.03239622787	0.7620816827	-0.01624811105	0.05366871034	0.8815222785	-0.01372270421	0.09200175837	0.3016626825	-0.1145421657	0.1107207387	0.930252071794721	0.873347299012793	0.985655327990716	not_robust	70.1969840548865	REMOVED 1 PLEIOTROPIC SNP	THERE WERE 28 OUTLITER SNPs IN RADIAL ANALYSIS	0.999376860953564
271	ebi-a-GCST90000027	Appendicular lean mass	435	5e-08	1.00186671109659	0.94453211369878	1.06268160949327	0.9505405595	0.001864970957	0.03006661369	0.6742535925	-0.02179889459	0.05186293507	0.4178948226	-0.06829794635	0.08422962046	0.1417092983	-0.171574797	0.1165483066	0.982904652628465	0.367352656588374	0.986506026870597	not_robust	74.170505380304	REMOVED 1 PLEIOTROPIC SNP	THERE WERE 26 OUTLITER SNPs IN RADIAL ANALYSIS	0.988851783569691
272	ebi-a-GCST90000032	Myeloproliferative neoplasms	10	5e-06	1.00689096478236	0.993212694811917	1.02075760837144	0.3250781985	0.006867330597	0.006978456275	0.5663165008	0.01021151976	0.01780608675	0.8015964147	0.009149340056	0.03522001091	0.5959908146	0.01095911089	0.01994152577	0.985384284874831	0.945619909593407	0.95780414077957	not_robust	38.3178298895762	NO PLEIOTROPIC SNPS FOR REMOVAL	NA	0.728710031238619
273	ebi-a-GCST90000287	Myocardial fractal dimension (slice 1)	18	5e-06	0.248713928501907	0.0282638046011778	2.18861611533622	0.2098177401	-1.391451925	1.109551713	0.4004240576	-1.535451752	1.826040266	0.2380413941	-3.607300133	2.943011714	0.462522115	-1.47739103	1.965443379	0.567027235545787	0.424255346309359	0.958278191263097	not_robust	22.7978215059965	NO PLEIOTROPIC SNPS FOR REMOVAL	THERE WERE 1 OUTLITER SNPs IN RADIAL ANALYSIS	0.620554778646252
274	ebi-a-GCST90000288	Myocardial fractal dimension (slice 2)	7	5e-07	0.0263884407725757	0.00144056634882374	0.483386139747278	0.01428650262	-3.634829214	1.48361721	0.1230067425	-3.945029948	2.557928734	0.8333304696	2.182972187	9.847283857	0.3192381815	-3.581908232	3.298748201	0.757144459645346	0.572812529538147	0.973282159799918	not_robust	34.8466971385935	NO PLEIOTROPIC SNPS FOR REMOVAL	NA	0.171846910333403
275	ebi-a-GCST90000289	Myocardial fractal dimension (slice 3)	6	5e-08	0.0906030923213917	0.00480732555460151	1.7075856929101	0.1089708801	-2.401266935	1.498136445	0.4512623213	-1.721550189	2.285307683	0.4029533501	5.957844586	6.37548287	0.8940600912	0.48558285	3.466312658	0.590616781796728	0.244652938335092	0.983578947589307	not_robust	53.6827903983692	NO PLEIOTROPIC SNPS FOR REMOVAL	NA	0.480132492119559
276	ebi-a-GCST90000290	Myocardial fractal dimension (slice 4)	9	5e-08	0.0198310736082975	0.00037845784235145	1.03914210897102	0.05225938108	-3.920505197	2.019847283	0.1803908328	-4.316759284	3.222538022	0.3256030271	16.43136535	15.54472925	0.1448462408	-8.080729719	5.001725267	0.654493603944693	0.226971681838038	0.976232814178226	not_robust	39.9593815233263	NO PLEIOTROPIC SNPS FOR REMOVAL	NA	0.340799458150966
277	ebi-a-GCST90000291	Myocardial fractal dimension (slice 5)	7	5e-08	0.0399707761317637	0.00097553770999937	1.63772545971247	0.08920828481	-3.219606689	1.894344415	0.199525314	-3.863053896	3.011176582	0.3769139062	22.01699886	22.71434822	0.3001281543	-5.199775513	4.586041297	0.678404454854931	0.31481261018718	0.977896222692487	not_robust	41.2200050580351	NO PLEIOTROPIC SNPS FOR REMOVAL	THERE WERE 1 OUTLITER SNPs IN RADIAL ANALYSIS	0.439436948028659
278	ebi-a-GCST90000292	Myocardial fractal dimension (slice 6)	7	5e-08	3.13464305257381	0.0899966485562471	109.181699815278	0.5282310226	1.142515309	1.811478651	0.6799302019	-0.9489928917	2.300263294	0.2766280207	-12.40561204	10.16287873	0.5646619985	-1.59535417	2.618293189	0.348469990028474	0.234178288197177	0.981874242602382	not_robust	47.4740595242811	NO PLEIOTROPIC SNPS FOR REMOVAL	THERE WERE 2 OUTLITER SNPs IN RADIAL ANALYSIS	0.850276133291244
279	ebi-a-GCST90000293	Myocardial fractal dimension (slice 7)	8	5e-07	0.400252368572634	0.0285153190371277	5.61810156636917	0.4968954766	-0.9156600094	1.34778256	0.596318312	-1.016311747	1.91864682	0.5611357141	3.279953745	5.333209796	0.6326856462	-1.26730302	2.53671745	0.607922883642858	0.442907586786946	0.972644480940462	not_robust	36.3588779793017	NO PLEIOTROPIC SNPS FOR REMOVAL	THERE WERE 3 OUTLITER SNPs IN RADIAL ANALYSIS	0.83992898861215
280	ebi-a-GCST90000294	Myocardial fractal dimension (slice 8)	10	5e-07	0.893892184403049	0.0237142622927208	33.694627624243	0.9516985755	-0.1121701102	1.85179006	0.3977648753	2.118881527	2.505714178	0.4886548749	-4.035108266	5.559626423	0.4497480863	3.085349561	3.904683196	0.401559877657499	0.474313444286667	0.964852198195013	not_robust	28.8257748585182	NO PLEIOTROPIC SNPS FOR REMOVAL	THERE WERE 3 OUTLITER SNPs IN RADIAL ANALYSIS	0.988851783569691
281	ebi-a-GCST90000438	Adenosine Deaminase levels	9	5e-06	0.992675395669653	0.962374436150432	1.02393039980321	0.6420699423	-0.007351560956	0.01581638588	0.1343138254	-0.03175683252	0.02120932292	0.6703834797	0.01415825915	0.03188171331	0.2680420935	-0.03339947072	0.02805926955	0.460097123217719	0.458991191193498	0.969386338809501	not_robust	NA	NO PLEIOTROPIC SNPS FOR REMOVAL	NA	0.89486877904828
282	ebi-a-GCST90000439	Axin-1 levels	8	5e-06	1.02289187966403	0.989046905554766	1.05789502156698	0.1873537272	0.02263379191	0.0171669965	0.5175716722	0.01805338436	0.02789920579	0.3844649237	0.05203390526	0.05547515387	0.8588503423	0.007480959338	0.04054655074	0.692445092785774	0.588084519509215	0.930731441075476	not_robust	NA	NO PLEIOTROPIC SNPS FOR REMOVAL	NA	0.603607692333474
283	ebi-a-GCST90000442	CCL11 levels	6	5e-06	1.02676811080862	0.997126194850515	1.0572912022751	0.07715402039	0.02641611267	0.01494594649	0.2378210884	0.03135034946	0.02655795357	0.575475097	0.02324034139	0.03816761191	0.4377796499	0.03348178207	0.0397261879	0.76098823091963	0.925849771898105	0.946641705465802	not_robust	NA	NO PLEIOTROPIC SNPS FOR REMOVAL	NA	0.410064255130797
284	ebi-a-GCST90000445	CCL23 levels	59	5e-05	1.00510647131698	0.989811465185217	1.02063782267286	0.5150209897	0.005093477509	0.007823607502	0.6879623759	0.005010831981	0.01247649368	0.9002941527	0.002304661357	0.01831288186	0.8170743041	0.006485189313	0.02790977174	0.94327138622719	0.860865314038496	0.946809361494245	not_robust	NA	NO PLEIOTROPIC SNPS FOR REMOVAL	THERE WERE 3 OUTLITER SNPs IN RADIAL ANALYSIS	0.847424713061626
285	ebi-a-GCST90000446	CCL25 levels	8	5e-06	0.980002798800978	0.954455245593372	1.00623417398757	0.1339118069	-0.0201998514	0.01347687414	0.6648220534	-0.008859783225	0.02044886467	0.2753068967	-0.04549325541	0.03790576551	0.6573802487	-0.01039497131	0.02244893857	0.661972637701895	0.489617375800114	0.979396108868412	not_robust	NA	NO PLEIOTROPIC SNPS FOR REMOVAL	NA	0.530407225985345
286	ebi-a-GCST90000449	CCL4 levels	7	5e-06	1.03827848035055	0.990210376070604	1.08867997024724	0.1203708817	0.03756403426	0.02418463858	0.8062237001	0.007667425558	0.03125726589	0.3148559886	-0.07209040411	0.0645513623	0.9120450432	-0.005216122135	0.04527873473	0.340158209239025	0.12925504321761	0.963896850490976	not_robust	NA	NO PLEIOTROPIC SNPS FOR REMOVAL	NA	0.503939730957689
287	ebi-a-GCST90000451	CD40 levels	8	5e-06	0.997996699347977	0.964405787115304	1.03275760599555	0.9086058364	-0.002005309943	0.01746827654	0.8916865873	0.003378084963	0.02480778028	0.1821651865	0.05299154898	0.03512932913	0.6766667937	0.01509263631	0.03469667766	0.472109149358395	0.118147325678572	0.964157838225415	not_robust	NA	NO PLEIOTROPIC SNPS FOR REMOVAL	THERE WERE 2 OUTLITER SNPs IN RADIAL ANALYSIS	0.979433997396666
288	ebi-a-GCST90000452	CD5 levels	46	5e-05	0.999083040019274	0.982659790002936	1.01578077276488	0.9136141082	-0.0009173806457	0.008456597797	0.5190921159	-0.00861512825	0.01336206	0.4497978964	0.01514945627	0.01986671503	0.5016594917	-0.01707395391	0.02520745684	0.870938234422072	0.359851542057418	0.944552700079658	not_robust	NA	NO PLEIOTROPIC SNPS FOR REMOVAL	THERE WERE 2 OUTLITER SNPs IN RADIAL ANALYSIS	0.981008446936436
289	ebi-a-GCST90000453	CD6 levels	8	5e-06	0.981285885205141	0.953027161795663	1.01038252329402	0.2050949577	-0.01889143964	0.01490838507	0.9995178354	-1.42e-05	0.02347846327	0.2522739875	-0.0484245624	0.03823450938	0.7120664299	0.01230841732	0.03201668601	0.70256855304474	0.412910890493634	0.963528716975575	not_robust	NA	NO PLEIOTROPIC SNPS FOR REMOVAL	NA	0.61824750545023
290	ebi-a-GCST90000456	Cystatin D levels	56	5e-05	0.992340175617202	0.97458605531035	1.01041772430285	0.4038214395	-0.007689311512	0.009210788408	0.430965106	0.0111253924	0.0141267429	0.04727008786	-0.03781953264	0.01862811811	0.2074459288	0.03979130306	0.03119332032	0.559958008425615	0.0663933327484751	0.952155126599235	not_robust	NA	NO PLEIOTROPIC SNPS FOR REMOVAL	THERE WERE 1 OUTLITER SNPs IN RADIAL ANALYSIS	0.789248288098978
291	ebi-a-GCST90000461	CXCL5 levels	9	5e-06	1.01292648425963	0.971857356257955	1.05573112752388	0.5430512377	0.01284365033	0.02111729002	0.3330355651	0.03031305296	0.03131456704	0.5819054584	-0.03164520806	0.05482852185	0.4182079594	0.03773050275	0.04420730028	0.517807225531528	0.403928541985414	0.95599623786417	not_robust	NA	NO PLEIOTROPIC SNPS FOR REMOVAL	NA	0.856898137382755
292	ebi-a-GCST90000462	CXCL6 levels	6	5e-06	0.969465005182708	0.945412671553495	0.99412925651772	0.01554762166	-0.03101090069	0.012817784	0.4717029251	-0.02085812712	0.02898125199	0.7259633891	-0.0213128051	0.05667302765	0.6492217348	-0.01690464435	0.03496862988	0.911737765814512	0.860216845123379	0.969885560717774	not_robust	NA	NO PLEIOTROPIC SNPS FOR REMOVAL	NA	0.17972962624701
293	ebi-a-GCST90000464	DNER levels	8	5e-06	0.983199320146975	0.951652456975225	1.01579194805004	0.3085306869	-0.0169434122	0.01663875757	0.4357430117	-0.02239280586	0.02873075649	0.5347588534	0.04464595618	0.06781750444	0.561501486	-0.02725929836	0.04473044405	0.79690805922411	0.373035607746914	0.930962687558904	not_robust	NA	NO PLEIOTROPIC SNPS FOR REMOVAL	NA	0.715822775255433
294	ebi-a-GCST90000469	Fibroblast growth factor 5 levels	8	5e-06	1.01002822262118	0.979648180130806	1.04135038596723	0.5219217054	0.009978273652	0.01558165576	0.9547818248	0.001799829842	0.03174137985	0.2520207888	0.07225382511	0.05701520672	0.9280802412	-0.004280066591	0.04574672691	0.888147988556317	0.274116846158629	0.968814695134063	not_robust	NA	NO PLEIOTROPIC SNPS FOR REMOVAL	NA	0.848792968293092
295	ebi-a-GCST90000471	Hepatocyte growth factor levels	7	5e-06	0.996101198015009	0.954953090946922	1.03902234161373	0.8559804772	-0.003906422126	0.02152379439	0.9135434606	-0.003373681803	0.03107375925	0.3293017859	-0.07035854753	0.06512309645	0.7985838016	-0.01160237352	0.04349334816	0.590360718450758	0.321022674507348	0.961830275444256	not_robust	NA	NO PLEIOTROPIC SNPS FOR REMOVAL	NA	0.960640874239907
296	ebi-a-GCST90000472	Interleukin-10 receptor B levels	7	5e-06	1.02932074302639	0.988477839542613	1.07185123392816	0.1618180641	0.0288991119	0.02065722796	0.3376909818	0.02817157129	0.0293840286	0.7687221579	0.01910812392	0.06154406983	0.5543722596	-0.02175792085	0.03475761087	0.470636228843844	0.870932217777768	0.964764386998502	not_robust	NA	NO PLEIOTROPIC SNPS FOR REMOVAL	NA	0.570388158049808
297	ebi-a-GCST90000473	Interleukin-12 subunit B levels	10	5e-06	0.972217770671561	0.948173668421791	0.996871591237975	0.0274373775	-0.02817545572	0.0127766037	0.2209633403	-0.03079054179	0.02515627683	0.3063690452	-0.06473286681	0.05924567407	0.300226341	-0.03323986988	0.03024092215	0.883917275078061	0.534675980034691	0.967883606599715	not_robust	NA	NO PLEIOTROPIC SNPS FOR REMOVAL	NA	0.244360559655432
298	ebi-a-GCST90000474	interleukin 15 receptor subunit alpha levels	8	5e-06	0.988519542569515	0.956282032112948	1.02184382141191	0.4948616595	-0.01154686664	0.0169160868	0.5996504088	-0.01458314471	0.02778253528	0.8764748854	-0.009137920204	0.0563382789	0.7527557456	-0.01120302002	0.03419173616	0.710878237302188	0.964766753766402	0.96174276230284	not_robust	NA	NO PLEIOTROPIC SNPS FOR REMOVAL	NA	0.839892746308503
299	ebi-a-GCST90000475	interleukin-18 receptor 1 levels	11	5e-06	0.997530355899723	0.978410177509581	1.01702418251029	0.8022640626	-0.002472698701	0.009874282533	0.9474542988	-0.001244937785	0.01889018573	0.8719440038	0.004492230219	0.02708677624	0.9873291866	-0.0003969639289	0.02437956903	0.906309530457771	0.768923202504811	0.970912526799847	not_robust	NA	NO PLEIOTROPIC SNPS FOR REMOVAL	NA	0.948849351926265
300	ebi-a-GCST90000484	Monocyte chemoattractant protein-2 levels	6	5e-06	0.990841531378956	0.970199503887799	1.01192273998414	0.3916817712	-0.00920066523	0.01074127005	0.4931916652	-0.01074297314	0.01567764978	0.3588726172	-0.02621530474	0.02531323118	0.5564717658	-0.009943767019	0.01578841794	0.735488596848402	0.459189306985956	0.986691305087055	not_robust	NA	NO PLEIOTROPIC SNPS FOR REMOVAL	THERE WERE 1 OUTLITER SNPs IN RADIAL ANALYSIS	0.782170948925272
301	ebi-a-GCST90000486	Monocyte chemoattractant protein-4 levels	10	5e-06	1.01875332280573	0.993922112717919	1.0442048923629	0.140006845	0.01857964722	0.01258983675	0.570975981	0.01117862619	0.01972879641	0.1995076981	0.04053383124	0.02898344417	0.6894914937	0.00872728243	0.02114730384	0.658076829512521	0.407317455192919	0.972213814132924	not_robust	NA	NO PLEIOTROPIC SNPS FOR REMOVAL	THERE WERE 1 OUTLITER SNPs IN RADIAL ANALYSIS	0.53976566833392
302	ebi-a-GCST90000487	Matrix metalloproteinase levels	48	5e-05	0.993524454792794	0.978439533366341	1.00884194537317	0.4052613334	-0.006496602504	0.007805962644	0.6764514776	-0.005926517547	0.01420170548	0.8793588804	-0.002904031956	0.01902681699	0.1590340642	-0.04376364014	0.03058166041	0.962096800227565	0.828058740096711	0.947819758887594	not_robust	NA	NO PLEIOTROPIC SNPS FOR REMOVAL	NA	0.790716014296387
303	ebi-a-GCST90000488	Matrix metalloproteinase-10 levels	6	5e-06	1.0632172241142	1.0113057511072	1.11779337199999	0.01638629055	0.06129942854	0.02553934173	0.03201641755	0.07313951468	0.03411030877	0.6973311295	0.02805908828	0.06710782031	0.1371630959	0.09788308108	0.05533933524	0.378780040683603	0.615823510015917	0.955738869713712	not_robust	NA	NO PLEIOTROPIC SNPS FOR REMOVAL	NA	0.183729032224161
304	ebi-a-GCST90000499	Tumor necrosis factor beta levels	10	5e-06	0.993339385020549	0.962190705818412	1.0254964300385	0.680977397	-0.006682895867	0.01625495571	0.580554196	0.01230348041	0.02226570452	0.1584059688	-0.04446972597	0.02858628024	0.2730535468	0.02939822895	0.02518308902	0.407562345686125	0.149692197911845	0.969749306807682	not_robust	NA	NO PLEIOTROPIC SNPS FOR REMOVAL	THERE WERE 1 OUTLITER SNPs IN RADIAL ANALYSIS	0.905987494715509
305	ebi-a-GCST90000502	Tumor necrosis factor ligand superfamily member 10 levels	10	5e-06	0.994393307376307	0.961633571035706	1.02826906166536	0.742183706	-0.005622469122	0.01709149747	0.9605083109	-0.001251636692	0.02527756285	0.1635522085	0.07314812136	0.04768179513	0.9114880314	0.004317773802	0.03776669118	0.583351339916127	0.110244059496143	0.959221823191765	not_robust	NA	NO PLEIOTROPIC SNPS FOR REMOVAL	NA	0.929445446761312
306	ebi-a-GCST90000506	Vascular endothelial growth factor A levels	7	5e-06	1.01101921394045	0.9695857054296	1.05422330922657	0.6077362543	0.01095894474	0.02134966902	0.9037852077	-0.003818364019	0.03158776542	0.66773529	-0.0522103579	0.1145800276	0.8739801935	-0.007534941862	0.04552621997	0.57377632920432	0.597262196986965	0.964483285106465	not_robust	NA	NO PLEIOTROPIC SNPS FOR REMOVAL	NA	0.880194613773691
307	ebi-a-GCST90000615	Serum 25-Hydroxyvitamin D levels	102	5e-08	0.98524479698348	0.91035465760679	1.06629575833103	0.7124665828	-0.01486514383	0.0403346316	0.5444661591	-0.04248548236	0.07009959145	0.09880261784	-0.1013136177	0.06080510669	0.3179028951	-0.05394447821	0.05374350297	0.984846807281449	0.0247203039501264	0.995668055270092	not_robust	234.649774680867	REMOVED 1 PLEIOTROPIC SNP	THERE WERE 9 OUTLITER SNPs IN RADIAL ANALYSIS	0.917940412919282
308	ebi-a-GCST90000616	Serum 25-Hydroxyvitamin D levels	103	5e-08	0.990974625751228	0.916718556249549	1.07124558806843	0.8195316082	-0.009066349671	0.03973899087	0.5300786169	-0.04507787846	0.0717930927	0.1615975481	-0.08911968269	0.06320328163	0.2916659296	-0.06528388651	0.06159084663	0.99692678942189	0.0478387383008101	0.995356566185271	not_robust	219.915801447519	REMOVED 1 PLEIOTROPIC SNP	THERE WERE 9 OUTLITER SNPs IN RADIAL ANALYSIS	0.951061351428755
309	ebi-a-GCST90001391	IgD+ B cell %B cell	11	5e-06	1.00396432122996	0.968277828553793	1.04096606219744	0.830343018	0.003956484015	0.01846566527	0.9814200308	-0.0006835235945	0.02935008249	0.8652441203	0.00565796337	0.0324017831	0.8123068786	0.006387569535	0.02619894766	0.7409441340638	0.943800176093006	0.959269885301428	not_robust	23.6133123423045	NO PLEIOTROPIC SNPS FOR REMOVAL	THERE WERE 1 OUTLITER SNPs IN RADIAL ANALYSIS	0.953932490888475
310	ebi-a-GCST90001392	IgD+ CD38+ B cell Absolute Count	18	5e-06	1.00128845039269	0.963806543062308	1.04022800852161	0.9472591935	0.001287621053	0.01946546277	0.9114036219	-0.003043599419	0.0273537067	0.7096195864	-0.01048261469	0.0276535366	0.7619428859	-0.007860889584	0.02553553675	0.593461044255905	0.529946735988809	0.953945943476837	not_robust	24.3570341713752	NO PLEIOTROPIC SNPS FOR REMOVAL	THERE WERE 1 OUTLITER SNPs IN RADIAL ANALYSIS	0.988566858421
311	ebi-a-GCST90001395	IgD+ CD38- B cell %B cell	10	5e-06	1.00719746551547	0.92078735677381	1.10171662010558	0.8754737677	0.007171687378	0.04576420395	0.6584743124	-0.02641616023	0.05976228555	0.6559266373	-0.0545028262	0.1178011756	0.440821738	-0.0630287125	0.07816456099	0.362650473163884	0.582841190813322	0.956562730163641	not_robust	25.1826045191577	NO PLEIOTROPIC SNPS FOR REMOVAL	THERE WERE 1 OUTLITER SNPs IN RADIAL ANALYSIS	0.967340569798002
312	ebi-a-GCST90001396	IgD+ CD38- B cell Absolute Count	7	5e-06	1.02658206459081	0.895319108639571	1.17708951497849	0.7070263806	0.0262349003	0.06980100949	0.9810658085	-0.001928053289	0.08124030832	0.7263163425	0.08718363614	0.2354303341	0.4190220052	-0.1005243418	0.115882385	0.227750174187379	0.795418955647	0.95092130359998	not_robust	23.6871239021348	NO PLEIOTROPIC SNPS FOR REMOVAL	THERE WERE 2 OUTLITER SNPs IN RADIAL ANALYSIS	0.917246068510195
313	ebi-a-GCST90001397	Unswitched memory B cell %B cell	18	5e-06	1.10519962413522	1.06326913140475	1.14878366455997	4e-07	0.100025974	0.0197335335	0.002529499004	0.1077069987	0.0356670478	0.05635971474	0.08872323784	0.0431303228	0.02331602283	0.1252767543	0.05026715448	0.861161763100453	0.753671200112249	0.959385908747971	all_significant	23.4771068483366	NO PLEIOTROPIC SNPS FOR REMOVAL	THERE WERE 1 OUTLITER SNPs IN RADIAL ANALYSIS	5.40117647058824e-05
314	ebi-a-GCST90001398	Unswitched memory B cell Absolute Count	12	5e-06	0.989794631617828	0.932041373522514	1.05112652786739	0.7380643225	-0.01025780018	0.03067360863	0.1306759076	-0.07696293322	0.0509202071	0.3813109384	-0.05345549313	0.05836838905	0.2375546243	-0.06978091172	0.05586480765	0.758229737931462	0.359700825200207	0.962137140554235	not_robust	24.9853196081962	NO PLEIOTROPIC SNPS FOR REMOVAL	NA	0.927834968400192
315	ebi-a-GCST90001399	IgD- CD27- B cell %B cell	10	5e-06	0.962279523622195	0.907522001747629	1.02034097222919	0.198326888	-0.03845030543	0.02989140988	0.1620970269	-0.05326635684	0.03810037312	0.4614632933	-0.05004422129	0.06469758232	0.1869173224	-0.05918658474	0.04143248846	0.458197299770267	0.842384153519273	0.978799721112748	not_robust	46.4473757632847	NO PLEIOTROPIC SNPS FOR REMOVAL	THERE WERE 1 OUTLITER SNPs IN RADIAL ANALYSIS	0.612056608436003
316	ebi-a-GCST90001400	IgD+ B cell Absolute Count	10	5e-06	0.996398934158116	0.973843787014784	1.019476479934	0.7574638907	-0.003607565287	0.0116820438	0.6419174493	-0.01195387017	0.02570616635	0.7920591892	-0.007085183971	0.02599041123	0.597490709	-0.01367930698	0.02499487967	0.972237743245766	0.825996169465167	0.962604784616595	not_robust	23.3346596980467	NO PLEIOTROPIC SNPS FOR REMOVAL	NA	0.932060231091852
317	ebi-a-GCST90001401	IgD- CD27- B cell Absolute Count	12	5e-06	0.956917536523016	0.905321726494555	1.01145387866794	0.1194062106	-0.04403805997	0.02827899979	0.3040760643	-0.04647828313	0.04522414198	0.6248815125	0.04660141261	0.09238268479	0.252261795	-0.0592845085	0.0490638673	0.710169943346945	0.318061660195096	0.968821693939683	not_robust	31.7153189187621	NO PLEIOTROPIC SNPS FOR REMOVAL	THERE WERE 1 OUTLITER SNPs IN RADIAL ANALYSIS	0.502904481134647
318	ebi-a-GCST90001404	Plasma Blast-Plasma Cell %B cell	20	5e-06	1.00168299665822	0.965242252058657	1.03949948694665	0.9291299329	0.001681582006	0.01890701671	0.6452411294	0.01304859856	0.02834290242	0.9913099736	-0.0003223717578	0.02919025295	0.6498271773	0.01334841189	0.0289370926	0.715271044856701	0.921559199685157	0.958793290341163	not_robust	23.0459065531164	NO PLEIOTROPIC SNPS FOR REMOVAL	NA	0.984960267339344
319	ebi-a-GCST90001406	Memory B cell %B cell	7	5e-07	1.13765680815086	1.04880181018598	1.23403964463267	0.001881013125	0.1289707157	0.04149098788	0.01891378575	0.1479536573	0.06303341312	0.1970770415	0.1840303118	0.123729753	0.08948721394	0.1638630957	0.08098700514	0.555865397064006	0.652045773093755	0.970351077796271	all_significant	29.0384731266144	NO PLEIOTROPIC SNPS FOR REMOVAL	THERE WERE 1 OUTLITER SNPs IN RADIAL ANALYSIS	0.0433956344566583
320	ebi-a-GCST90001407	Memory B cell Absolute Count	11	5e-06	0.998534923355912	0.964607946534364	1.0336551722839	0.9337465776	-0.001466150918	0.01763641954	0.8062737912	0.007788758354	0.03176027158	0.8594611624	-0.005316237701	0.02917751945	0.7829816227	0.008935796481	0.03158020353	0.855499825607692	0.824887002155749	0.962939448411127	not_robust	24.5522130365423	NO PLEIOTROPIC SNPS FOR REMOVAL	NA	0.985170333542923
321	ebi-a-GCST90001408	Naive-mature B cell %B cell	20	5e-06	0.956668882150026	0.914896891670018	1.00034808119588	0.05180849857	-0.04429794306	0.0227785529	0.2961141911	-0.03490205274	0.03340540228	0.1397544982	-0.05806606499	0.03758406966	0.262422097	-0.03947746246	0.03418049972	0.450023745333248	0.646521253231499	0.960920193169376	not_robust	24.3869462701046	NO PLEIOTROPIC SNPS FOR REMOVAL	NA	0.339305017025492
322	ebi-a-GCST90001409	Naive-mature B cell Absolute Count	13	5e-06	0.964909430260503	0.912735909031048	1.02006527780203	0.2078460601	-0.0357210367	0.02836105092	0.9428274082	0.003164170797	0.04412045105	0.7352265549	0.02135604854	0.06156607591	0.814487515	0.01020786193	0.04255768774	0.577928068105098	0.309137492548849	0.95752954003763	not_robust	22.8501781164232	NO PLEIOTROPIC SNPS FOR REMOVAL	THERE WERE 1 OUTLITER SNPs IN RADIAL ANALYSIS	0.620212095232686
323	ebi-a-GCST90001410	IgD- CD38+ B cell %B cell	12	5e-06	0.938623540605558	0.88896939121261	0.991051165189339	0.02236209996	-0.06334079538	0.0277304486	0.3426553669	-0.04467046075	0.0470744757	0.8348014125	-0.01434790985	0.06702729829	0.623582114	-0.03339445072	0.06613904966	0.777776578695167	0.415557001543676	0.958782498596778	not_robust	23.7053548742611	NO PLEIOTROPIC SNPS FOR REMOVAL	THERE WERE 1 OUTLITER SNPs IN RADIAL ANALYSIS	0.218900641612708
324	ebi-a-GCST90001412	IgD+ CD24+ B cell Absolute Count	15	5e-06	0.971316616186855	0.910045712213523	1.03671272356846	0.3813357696	-0.02910279156	0.03324370203	0.2464775155	-0.05676011804	0.04897556588	0.3955147335	-0.0518595612	0.05901843962	0.2047543285	-0.0725920337	0.0545771275	0.474391255965426	0.643946301930149	0.963889489791764	not_robust	26.032952203053	NO PLEIOTROPIC SNPS FOR REMOVAL	THERE WERE 1 OUTLITER SNPs IN RADIAL ANALYSIS	0.775581619906555
325	ebi-a-GCST90001415	IgD+ CD24- B cell %B cell	11	5e-06	0.943481198451429	0.871644495810754	1.02123833295519	0.1499029838	-0.05817884182	0.04040550238	0.7017976852	-0.0211510939	0.05523994528	0.05927141035	-0.2596581335	0.1203300582	0.9057667344	-0.0109256934	0.08998567594	0.500392247169125	0.107806564312433	0.954719959533332	not_robust	23.4040952356593	NO PLEIOTROPIC SNPS FOR REMOVAL	NA	0.552645389546308
326	ebi-a-GCST90001416	IgD+ CD24- B cell Absolute Count	10	5e-06	0.988502814807103	0.951925342267271	1.02648576678739	0.5477623884	-0.01156378882	0.01923718389	0.6302865181	-0.01207118497	0.02507914567	0.8518873728	-0.005235616551	0.02714958264	0.6121569791	-0.0121618301	0.02315798372	0.586452595782192	0.720888036232161	0.946371020265718	not_robust	22.9177403045654	NO PLEIOTROPIC SNPS FOR REMOVAL	THERE WERE 1 OUTLITER SNPs IN RADIAL ANALYSIS	0.85835770577529
327	ebi-a-GCST90001417	CD24+ CD27+ B cell %B cell	14	5e-06	1.01018941858048	0.936761213665875	1.08937330722572	0.7923159286	0.01013785642	0.03850241172	0.7104266432	0.01753804994	0.04723632006	0.7412796036	0.02404687446	0.07116659181	0.6979530325	-0.02342323206	0.05903049956	0.136876167250609	0.817222545712309	0.957373027905634	not_robust	24.0512886082375	NO PLEIOTROPIC SNPS FOR REMOVAL	THERE WERE 1 OUTLITER SNPs IN RADIAL ANALYSIS	0.946039643225644
328	ebi-a-GCST90001418	CD24+ CD27+ B cell Absolute Count	11	5e-06	0.994075303615483	0.954522190398492	1.03526740310319	0.7742227002	-0.005942317031	0.02071534228	0.9655932727	0.001421827701	0.03296165442	0.9247864682	-0.002938768359	0.0302700325	0.9342774233	-0.002575631474	0.03045795774	0.73705023976979	0.864418821220034	0.962209671178107	not_robust	24.4610271991514	NO PLEIOTROPIC SNPS FOR REMOVAL	THERE WERE 1 OUTLITER SNPs IN RADIAL ANALYSIS	0.940986700842298
329	ebi-a-GCST90001422	CD20- CD38- B cell %B cell	12	5e-06	0.961802982367072	0.910412238371277	1.01609461944968	0.1644977958	-0.03894564933	0.02801638955	0.1427028922	-0.05961246243	0.04066890368	0.1632493914	-0.07627275438	0.05068119743	0.3023645559	-0.06267170792	0.05791740952	0.682368992531365	0.36297497721976	0.955872727664456	not_robust	23.484271350433	NO PLEIOTROPIC SNPS FOR REMOVAL	THERE WERE 1 OUTLITER SNPs IN RADIAL ANALYSIS	0.57465403209044
330	ebi-a-GCST90001424	IgD+ B cell %Lymphocyte	14	5e-06	0.962747392458193	0.932022138273558	0.994485542373459	0.02178142201	-0.03796421472	0.01654821242	0.2508215793	-0.02768282062	0.02410647714	0.1807569204	-0.0317781816	0.02236206838	0.1528030818	-0.02962598912	0.01950877786	0.640584410977506	0.639384272862265	0.962205948102281	not_robust	25.8360656063018	NO PLEIOTROPIC SNPS FOR REMOVAL	NA	0.216776045342575
331	ebi-a-GCST90001426	IgD- CD38dim B cell %lymphocyte	13	5e-06	1.00338987454809	0.968843395801165	1.03916819241266	0.8498460482	0.003384141875	0.01787573279	0.6762961321	-0.01573001165	0.03767462717	0.6041310824	-0.02290319008	0.04290976565	0.4066315932	-0.04560883516	0.05303223075	0.959989173141787	0.437560981687757	0.95976289263888	not_robust	24.1671701147208	NO PLEIOTROPIC SNPS FOR REMOVAL	THERE WERE 2 OUTLITER SNPs IN RADIAL ANALYSIS	0.959603290737451
332	ebi-a-GCST90001429	IgD+ CD38+ B cell %lymphocyte	15	5e-06	0.986129665932499	0.939572480526108	1.03499382771154	0.5713549906	-0.01396742599	0.02467494343	0.4498514009	-0.02594368273	0.03433235456	0.3452963725	-0.03501552283	0.03575495965	0.4192273878	-0.02663599058	0.03200401647	0.493583478833938	0.421613455056165	0.957472607067518	not_robust	23.9360887317266	NO PLEIOTROPIC SNPS FOR REMOVAL	THERE WERE 1 OUTLITER SNPs IN RADIAL ANALYSIS	0.863945859766787
333	ebi-a-GCST90001431	IgD+ CD38- B cell %lymphocyte	14	5e-06	0.979779200816504	0.916041813963846	1.04795137920474	0.5516830601	-0.02042803799	0.03431899435	0.4352606684	-0.03730216349	0.04780972636	0.3195046966	-0.09254198924	0.08911003833	0.4689488986	-0.05468159937	0.0733006986	0.586939203975998	0.391604796292209	0.958416552495056	not_robust	24.6593428564097	NO PLEIOTROPIC SNPS FOR REMOVAL	NA	0.860886801906908
334	ebi-a-GCST90001432	Unswitched memory B cell %lymphocyte	16	5e-06	1.00728676605327	0.94342320773573	1.07547346805386	0.8280104187	0.007260345841	0.03341870111	0.3709634843	-0.04024275714	0.0449805561	0.7688146725	-0.01831680118	0.06111853489	0.3087916464	-0.06022536143	0.05716748645	0.295246054391633	0.621086798952204	0.964786641767562	not_robust	26.9675942539567	NO PLEIOTROPIC SNPS FOR REMOVAL	THERE WERE 1 OUTLITER SNPs IN RADIAL ANALYSIS	0.953686862080206
335	ebi-a-GCST90001433	IgD- CD27- B cell %lymphocyte	14	5e-06	0.973827457750808	0.919174683738535	1.03172980527732	0.36812695	-0.02652113913	0.02946834455	0.5394286356	-0.02440938969	0.03977561552	0.7119424206	-0.03237518388	0.08562054176	0.8496687297	-0.00944802178	0.04886343621	0.400156163854654	0.942829851123211	0.970260912382523	not_robust	32.6024467189293	NO PLEIOTROPIC SNPS FOR REMOVAL	NA	0.76232333218313
336	ebi-a-GCST90001434	Switched memory B cell %lymphocyte	6	5e-07	1.08473534379615	0.984324587267039	1.19538898174584	0.1007566075	0.08133603447	0.04955898249	0.3102546039	0.06275861595	0.06185016434	0.4183786163	-0.4923954422	0.5463010195	0.9510506918	-0.005862734828	0.09085651938	0.29575879702999	0.351150176634612	0.973772837301563	not_robust	31.7575442601505	NO PLEIOTROPIC SNPS FOR REMOVAL	NA	0.464431310273594
337	ebi-a-GCST90001435	Plasma Blast-Plasma Cell %lymphocyte	13	5e-06	1.0033008751197	0.976065523957186	1.03129617972257	0.8144449048	0.00329543919	0.01404132592	0.4759583689	0.01449746286	0.02033823824	0.9796233493	0.00046518837	0.01780431797	0.4351401735	0.01493081323	0.01849211747	0.585562661677807	0.768927066076174	0.960101661184453	not_robust	23.1322634541461	NO PLEIOTROPIC SNPS FOR REMOVAL	NA	0.951061351428755
338	ebi-a-GCST90001436	Memory B cell %lymphocyte	17	5e-06	0.990958313315119	0.952799664295659	1.03064517707851	0.6502921334	-0.009082810809	0.0200345931	0.9380369405	-0.002349883097	0.03022847427	0.9017945829	-0.003698743954	0.02947214076	0.932883103	0.002694589899	0.03149610731	0.682614015030098	0.783204172184161	0.962142418202996	not_robust	26.3161187777757	NO PLEIOTROPIC SNPS FOR REMOVAL	THERE WERE 1 OUTLITER SNPs IN RADIAL ANALYSIS	0.896274747655179
339	ebi-a-GCST90001437	Naive-mature B cell %lymphocyte	12	5e-06	0.952437141536085	0.894434635806738	1.01420100727566	0.128478919	-0.0487311673	0.03205728819	0.8676373502	-0.008945710144	0.0536763136	0.4601346897	0.09455419866	0.1230882916	0.9644837307	0.003670827011	0.08058532498	0.799662507711218	0.246258390905265	0.960935050163773	not_robust	23.5286820741314	NO PLEIOTROPIC SNPS FOR REMOVAL	NA	0.519067637558399
340	ebi-a-GCST90001439	IgD+ CD24+ B cell %lymphocyte	6	5e-06	0.968677733514548	0.863238613959736	1.08699557252504	0.5883378842	-0.03182329876	0.05879634376	0.3338911031	-0.07232212421	0.07484391794	0.5981670046	0.1270120558	0.2221965674	0.3695360338	-0.08048062055	0.08164646699	0.364429958068572	0.498197515975172	0.976244568276713	not_robust	36.4707924998612	NO PLEIOTROPIC SNPS FOR REMOVAL	THERE WERE 1 OUTLITER SNPs IN RADIAL ANALYSIS	0.872717035981325
341	ebi-a-GCST90001441	IgD+ CD24- B cell %lymphocyte	15	5e-06	0.924115507755401	0.860464977866178	0.992474410512078	0.03019901819	-0.07891820676	0.03641028426	0.2360139818	-0.06021474425	0.05081375437	0.05755983003	-0.2620262522	0.1257928475	0.5184347239	-0.04663842848	0.07040197304	0.418278088045516	0.152786216571972	0.958275866461433	not_robust	23.2077072254246	NO PLEIOTROPIC SNPS FOR REMOVAL	NA	0.25106333384792
342	ebi-a-GCST90001442	CD24+ CD27+ B cell %lymphocyte	16	5e-06	1.00514201178686	0.959710055526845	1.0527246828776	0.8279448305	0.005128836789	0.0235984196	0.9861093942	-0.000536918442	0.03083935283	0.7795163771	0.009073869394	0.03179348188	0.8342263329	-0.006717050284	0.03154155767	0.319679238756794	0.849363274914485	0.964686393790672	not_robust	26.9028891760522	NO PLEIOTROPIC SNPS FOR REMOVAL	THERE WERE 1 OUTLITER SNPs IN RADIAL ANALYSIS	0.953686862080206
343	ebi-a-GCST90001446	IgD- CD38- B cell Absolute Count	8	5e-06	0.990036934695552	0.953677682493396	1.02778239446549	0.5999199511	-0.01001302878	0.0190900484	0.7931114156	-0.009905946781	0.03776968386	0.5245844547	-0.02495913879	0.03695480837	0.7650088463	-0.01170953558	0.03767642424	0.883712186031954	0.536210970136148	0.963184715366831	not_robust	24.547003977033	NO PLEIOTROPIC SNPS FOR REMOVAL	THERE WERE 2 OUTLITER SNPs IN RADIAL ANALYSIS	0.879045824084684
344	ebi-a-GCST90001450	CD62L- monocyte Absolute Count	13	5e-06	1.00023031759687	0.968700617936111	1.03278625998143	0.9887564774	0.0002302910778	0.01634181925	0.9726907179	-0.001020729514	0.02981642894	0.8836918581	0.004750773424	0.03173008356	0.982757921	0.0006797634949	0.03080581292	0.871768011700805	0.848498217568647	0.964689276318466	not_robust	27.8588324328537	NO PLEIOTROPIC SNPS FOR REMOVAL	NA	0.999376860953564
345	ebi-a-GCST90001451	CD62L- monocyte %monocyte	6	5e-07	0.967957318035761	0.911623080706999	1.02777275978176	0.2870796507	-0.03256728562	0.0305925395	0.6773896434	-0.01681305841	0.04041330278	0.8613641119	-0.02428652284	0.130446307	0.7268554467	-0.01617180768	0.04376127597	0.496732144839015	0.950710057787667	0.975374271825273	not_robust	45.1178705248679	NO PLEIOTROPIC SNPS FOR REMOVAL	NA	0.693310192721568
346	ebi-a-GCST90001452	CD11c+ CD62L- monocyte Absolute Count	14	5e-06	1.04971522901623	1.01294378230333	1.08782153687046	0.007655283854	0.04851891692	0.0181929538	0.01848214582	0.07337766482	0.03114747177	0.1794128787	0.04061603761	0.02848615013	0.07208140913	0.06152156441	0.03142522164	0.662462294692033	0.698601173315607	0.960277222352294	not_robust	23.5551542341948	NO PLEIOTROPIC SNPS FOR REMOVAL	NA	0.112285649117297
347	ebi-a-GCST90001457	CD11c+ HLA DR++ monocyte %monocyte	9	5e-06	0.940319264534398	0.853970444859901	1.03539920447665	0.2105170444	-0.06153581826	0.0491443242	0.8643410603	0.01089591716	0.06377444684	0.3006629114	-0.1432664274	0.1282029076	0.6996667063	0.03258310049	0.08146990069	0.217184033564931	0.509820976831624	0.94939450224161	not_robust	24.3137425205927	NO PLEIOTROPIC SNPS FOR REMOVAL	THERE WERE 2 OUTLITER SNPs IN RADIAL ANALYSIS	0.620554778646252
348	ebi-a-GCST90001458	Myeloid Dendritic Cell Absolute Count	10	5e-06	0.950114219533763	0.907819770172936	0.994379126584	0.02762159915	-0.05117307053	0.02323282681	0.16938117	-0.04954688561	0.03605520879	0.2036314149	-0.06509033436	0.04701779494	0.2396847511	-0.04829484439	0.03835799454	0.730560316928338	0.720852319288697	0.986388132105771	not_robust	79.0183118426289	NO PLEIOTROPIC SNPS FOR REMOVAL	THERE WERE 1 OUTLITER SNPs IN RADIAL ANALYSIS	0.244360559655432
349	ebi-a-GCST90001459	Myeloid Dendritic Cell %Dendritic Cell	18	5e-06	0.99833617301994	0.960266080283402	1.03791556822038	0.933098845	-0.001665212677	0.0198365578	0.1773108469	-0.04663215419	0.03456585858	0.2630485137	-0.05180734455	0.04465976663	0.2240147181	-0.05003743791	0.03965161353	0.848888127490254	0.198068461983892	0.980329446620281	not_robust	49.156392297398	NO PLEIOTROPIC SNPS FOR REMOVAL	NA	0.985170333542923
350	ebi-a-GCST90001460	Plasmacytoid Dendritic Cell Absolute Count	16	5e-06	0.967484726994607	0.942060012516145	0.993595614432033	0.01497948471	-0.03305564025	0.01358707073	0.1287384251	-0.03239193467	0.02132317012	0.05050234643	-0.04566587699	0.02134504076	0.1310900955	-0.03618085597	0.02265400619	0.781737750255761	0.38045523754841	0.958803921547199	not_robust	26.9799729243357	NO PLEIOTROPIC SNPS FOR REMOVAL	THERE WERE 1 OUTLITER SNPs IN RADIAL ANALYSIS	0.175435750774515
351	ebi-a-GCST90001461	Dendritic Cell Absolute Count	13	5e-06	0.97596780199325	0.929146023724023	1.0251490360039	0.3321523191	-0.02432568287	0.0250835132	0.2694820008	-0.03933898129	0.03562486674	0.1231965902	-0.08013431318	0.04799881032	0.2954783566	-0.04109246806	0.03756569438	0.581452445378631	0.187586094481701	0.974049766741586	not_robust	54.850462798749	NO PLEIOTROPIC SNPS FOR REMOVAL	NA	0.735034793697398
352	ebi-a-GCST90001462	CD62L- Dendritic Cell Absolute Count	12	5e-06	1.00326429856744	0.976060845024213	1.0312259301366	0.8162532353	0.003258982311	0.01402517123	0.7922962821	0.005100983273	0.01937107189	0.9644215191	-0.0007920764635	0.0173186399	0.6991454422	0.00731196549	0.0184299597	0.521577638543036	0.670909785318803	0.985661685689354	not_robust	92.6342102369049	NO PLEIOTROPIC SNPS FOR REMOVAL	NA	0.951061351428755
353	ebi-a-GCST90001463	CD62L- Dendritic Cell %Dendritic Cell	15	5e-06	0.954707908278631	0.92826013218786	0.981909228377049	0.001221983157	-0.04634984049	0.01433338272	0.007079669314	-0.05818076243	0.02160385367	0.01793612293	-0.05753832785	0.02125158257	0.01433416172	-0.06063743602	0.02169871799	0.670472302531624	0.437126508373547	0.986644177403893	all_significant	74.7847789035583	NO PLEIOTROPIC SNPS FOR REMOVAL	NA	0.0331960039869053
354	ebi-a-GCST90001464	CD86+ myeloid Dendritic Cell Absolute Count	15	5e-06	0.998239711000686	0.960806360661984	1.03713147770188	0.9280095011	-0.001761840129	0.01950027956	0.8692149795	0.004258653052	0.02586398648	0.6722334351	-0.01259773331	0.02910559009	0.7165738732	-0.009983579142	0.02694807153	0.423501579678474	0.616397602916623	0.986262826440357	not_robust	83.2870006025718	NO PLEIOTROPIC SNPS FOR REMOVAL	NA	0.984629447550289
355	ebi-a-GCST90001465	CD86+ myeloid Dendritic Cell %Dendritic Cell	6	5e-07	0.960802614223305	0.934181246329606	0.988182611377992	0.00528341516	-0.03998628734	0.01433597875	0.15033681	-0.0447339949	0.03110106611	0.3293635084	-0.1015568335	0.09152126358	0.221271067	-0.04610890556	0.03300743362	0.933625602418406	0.51881594926113	0.992974369663857	not_robust	174.113076741783	NO PLEIOTROPIC SNPS FOR REMOVAL	NA	0.0888503992657875
356	ebi-a-GCST90001467	CD86+ plasmacytoid Dendritic Cell %Dendritic Cell	20	5e-06	1.00462646455316	0.968882213912884	1.0416894012375	0.8028018255	0.00461579536	0.01848368577	0.6055765004	-0.01841191392	0.03565450654	0.8130165143	-0.0127288594	0.05302948688	0.6647226631	-0.02133255668	0.04845539861	0.968114021096459	0.710429405646684	0.96415760711288	not_robust	26.7319934868997	NO PLEIOTROPIC SNPS FOR REMOVAL	NA	0.948849351926265
357	ebi-a-GCST90001468	CD62L- myeloid Dendritic Cell Absolute Count	6	5e-08	0.967289939408298	0.934562234637703	1.00116374512311	0.05825544298	-0.03325699454	0.01756125665	0.1226057677	-0.04581947013	0.02967720587	0.2194527151	-0.09884005197	0.06794757632	0.2047681992	-0.04662215768	0.03198754362	0.831500505900764	0.35242842472072	0.993489990967356	not_robust	183.331137376475	NO PLEIOTROPIC SNPS FOR REMOVAL	NA	0.358033117431299
358	ebi-a-GCST90001469	CD62L- myeloid Dendritic Cell %Dendritic Cell	7	5e-08	0.971580970465228	0.935939757998064	1.00857942416002	0.1305380819	-0.02883066782	0.01906811116	0.1520885734	-0.04311586799	0.03010478739	0.1486497935	-0.08775027375	0.05142491643	0.1945786199	-0.04650126001	0.03184971982	0.800650942475886	0.237852109014784	0.994231545905218	not_robust	172.16468461505	NO PLEIOTROPIC SNPS FOR REMOVAL	NA	0.52524130938028
359	ebi-a-GCST90001470	CD62L- plasmacytoid Dendritic Cell Absolute Count	14	5e-06	0.95939676138203	0.917839237324041	1.0028359088612	0.0665565883	-0.04145056559	0.02259309227	0.3035333874	-0.0355257961	0.03452841845	0.2979835983	-0.05182508478	0.04763531208	0.2558492581	-0.0456339051	0.03839231544	0.657963147580106	0.801751912567999	0.969056484487132	not_robust	31.1189974126767	NO PLEIOTROPIC SNPS FOR REMOVAL	NA	0.37787449228216
360	ebi-a-GCST90001471	CD62L- plasmacytoid Dendritic Cell %Dendritic Cell	9	5e-06	0.993464812078558	0.95554211692144	1.03289254901511	0.7412549148	-0.006556635757	0.01985704189	0.4496229418	-0.02502877728	0.03310493073	0.9256169815	-0.003873367613	0.04002415012	0.4713986515	-0.02577910929	0.03410549797	0.758299480930335	0.933762711236239	0.979746678786667	not_robust	46.2705021324956	NO PLEIOTROPIC SNPS FOR REMOVAL	NA	0.929445446761312
361	ebi-a-GCST90001472	CD62L- CD86+ myeloid Dendritic Cell Absolute Count	6	5e-08	0.972183691086729	0.938945344963671	1.00659866336691	0.1119613526	-0.02821050978	0.0177487231	0.1419368396	-0.03962634481	0.0269820917	0.1618773643	-0.08089613122	0.04722574247	0.1929692029	-0.04169994426	0.0277304303	0.753473925820071	0.262693040564783	0.995788142893092	not_robust	243.809569908837	NO PLEIOTROPIC SNPS FOR REMOVAL	NA	0.484462365491612
362	ebi-a-GCST90001473	CD62L- CD86+ myeloid Dendritic Cell %Dendritic Cell	6	5e-08	0.972586136033628	0.938957220240804	1.00741947728165	0.1215589444	-0.02779663565	0.01795343062	0.163319499	-0.03713408109	0.02663862855	0.1699384139	-0.07922461072	0.04739685043	0.1947375186	-0.04197730314	0.02804734599	0.743947547136865	0.274534486031435	0.995901554485653	not_robust	248.046198909576	NO PLEIOTROPIC SNPS FOR REMOVAL	NA	0.506882028828701
363	ebi-a-GCST90001474	Plasmacytoid Dendritic Cell %Dendritic Cell	15	5e-06	1.02789450815724	0.995874408650715	1.0609441418736	0.08838898663	0.02751254324	0.01614625935	0.1626107067	0.03513725046	0.02516373602	0.1129300213	0.04392390325	0.02583871654	0.1428558983	0.03685221188	0.02373766282	0.735058536378374	0.372349751274927	0.97924843195401	not_robust	53.5972892433695	NO PLEIOTROPIC SNPS FOR REMOVAL	THERE WERE 1 OUTLITER SNPs IN RADIAL ANALYSIS	0.438349718032041
364	ebi-a-GCST90001475	HLA DR++ monocyte %monocyte	11	5e-06	1.01030761852135	0.983060551880056	1.03830988039363	0.462227066	0.01025485727	0.01394868313	0.6927635396	0.01214410256	0.03073619699	0.8273026439	0.007234491099	0.03220977672	0.6941421315	0.01279365223	0.0316042475	0.956816015449822	0.897778999414231	0.95456585004001	not_robust	33.088239743396	NO PLEIOTROPIC SNPS FOR REMOVAL	THERE WERE 1 OUTLITER SNPs IN RADIAL ANALYSIS	0.821675241515191
365	ebi-a-GCST90001477	HLA DR++ monocyte Absolute Count	14	5e-06	1.03736617193018	1.00036159715203	1.0757395902929	0.04775882558	0.03668497389	0.01853236842	0.1153214707	0.04325865521	0.02747072532	0.3007397383	0.03014469744	0.02787363354	0.1448012429	0.04105649194	0.02646408621	0.659965918110018	0.73201113542251	0.96369734090588	not_robust	25.4372543936202	NO PLEIOTROPIC SNPS FOR REMOVAL	THERE WERE 2 OUTLITER SNPs IN RADIAL ANALYSIS	0.323871149538818
366	ebi-a-GCST90001478	CD4 regulatory T cell %CD4+ T cell	13	5e-06	0.969536274823398	0.9333392626655	1.00713708915867	0.111012759	-0.03093738899	0.01941282126	0.7621751738	-0.01230466494	0.04065969103	0.7117490812	0.02023053759	0.05334897818	0.8489176199	0.01068188623	0.05487524124	0.951238699786197	0.274013448344261	0.962510665173897	not_robust	25.4532856390643	NO PLEIOTROPIC SNPS FOR REMOVAL	NA	0.48302932291577
367	ebi-a-GCST90001479	CD4 regulatory T cell %T cell	10	5e-06	1.03861599474913	0.987210020208943	1.09269877986086	0.1434758578	0.03788905261	0.02589873896	0.717806859	0.015629053	0.04324688418	0.6716235248	0.02560053453	0.05819090733	0.8735821336	0.009359705804	0.05717490339	0.754023561148301	0.806509676505901	0.960348965843101	not_robust	23.8182961368625	NO PLEIOTROPIC SNPS FOR REMOVAL	NA	0.543139863931657
368	ebi-a-GCST90001480	Resting CD4 regulatory T cell Absolute Count	9	5e-07	0.953118389207784	0.899835321429135	1.00955657353309	0.1018508158	-0.04801615512	0.02935069054	0.608973469	-0.0181492762	0.03547972912	0.08725613344	-0.08045810999	0.04048903609	0.01963726869	-0.1025703296	0.03526695598	0.14297101893573	0.291584932341527	0.976314319076387	not_robust	39.7868505742603	NO PLEIOTROPIC SNPS FOR REMOVAL	NA	0.465822877948904
369	ebi-a-GCST90001481	Resting CD4 regulatory T cell %CD4 regulatory T cell	10	5e-08	0.977366282906568	0.941475716115578	1.01462505576228	0.2303853292	-0.02289379146	0.01908823088	0.01475996274	-0.05495798665	0.0225402478	0.2625601662	-0.03224710231	0.02675645519	0.04899334834	-0.05293544345	0.0232724371	0.0834793561225481	0.614998978078687	0.986196157269453	not_robust	75.2806573383194	NO PLEIOTROPIC SNPS FOR REMOVAL	NA	0.642197356622465
370	ebi-a-GCST90001482	Resting CD4 regulatory T cell %CD4+ T cell	6	5e-08	0.967608823812987	0.913715763615955	1.02468062082628	0.2601030515	-0.03292738101	0.02923895694	0.4276811896	-0.02057178537	0.02593629674	0.400409779	-0.04133677779	0.04397229029	0.09162627174	-0.05892837076	0.02828018907	0.0211100096135572	0.791542087278326	0.987718656672413	not_robust	76.2371694857641	NO PLEIOTROPIC SNPS FOR REMOVAL	NA	0.668130568325541
371	ebi-a-GCST90001483	CD39+ resting CD4 regulatory T cell Absolute Count	9	5e-08	0.935869216697394	0.890998888834934	0.982999195326779	0.00819257379	-0.06627953802	0.02506763296	0.006864537535	-0.0693873651	0.02566722158	0.1454995591	-0.06196069983	0.03783443489	0.04110674047	-0.06535710347	0.02687947271	0.101271061139727	0.876331903405705	0.99522011171479	not_robust	75.7155051599359	NO PLEIOTROPIC SNPS FOR REMOVAL	THERE WERE 1 OUTLITER SNPs IN RADIAL ANALYSIS	0.117906289247304
372	ebi-a-GCST90001484	CD39+ resting CD4 regulatory T cell %resting CD4 regulatory T cell	6	5e-08	0.88979940628546	0.82378013664035	0.961109582776479	0.002992652776	-0.1167592279	0.0393328476	0.0008643979148	-0.1328135555	0.03986832475	0.2058217362	-0.1070501413	0.07094530429	0.02549943234	-0.1370014706	0.04355070188	0.119207444883084	0.870323908828346	0.995726595753841	not_robust	72.3275180976957	NO PLEIOTROPIC SNPS FOR REMOVAL	THERE WERE 1 OUTLITER SNPs IN RADIAL ANALYSIS	0.0605254136326696
373	ebi-a-GCST90001485	CD39+ resting CD4 regulatory T cell %CD4 regulatory T cell	12	5e-08	0.979535222213869	0.959019317234502	1.00049001549252	0.05553879796	-0.02067708286	0.01079947874	0.2563964139	-0.0157783983	0.01390228919	0.4214768565	-0.01441626689	0.01719814636	0.2484827885	-0.01623105962	0.01331933687	0.498358093807025	0.641786353784026	0.994804803746948	not_robust	211.535622724639	NO PLEIOTROPIC SNPS FOR REMOVAL	THERE WERE 1 OUTLITER SNPs IN RADIAL ANALYSIS	0.34916110287606
374	ebi-a-GCST90001486	Activated CD4 regulatory T cell Absolute Count	7	5e-06	0.997104388317135	0.964397527319802	1.03092047940475	0.8646844775	-0.002899812077	0.01701626763	0.6735421403	-0.00803514609	0.01907264585	0.8306837338	0.004899810436	0.02175041522	0.711951086	-0.007179351646	0.01854043815	0.259039249163004	0.554084983853891	0.964769562001797	not_robust	25.4332751187345	NO PLEIOTROPIC SNPS FOR REMOVAL	NA	0.963821410586678
375	ebi-a-GCST90001487	Activated CD4 regulatory T cell %CD4 regulatory T cell	16	5e-06	0.996394245147298	0.949085593873925	1.04606106990866	0.8842780272	-0.003612271256	0.02481837726	0.177260189	-0.04628393775	0.03430373368	0.05793942808	-0.08077994403	0.03911523601	0.1873483731	-0.04673761759	0.03383029671	0.435276293783659	0.0235813642284562	0.955499523629643	not_robust	23.776279827254	NO PLEIOTROPIC SNPS FOR REMOVAL	THERE WERE 2 OUTLITER SNPs IN RADIAL ANALYSIS	0.972222056581779
376	ebi-a-GCST90001489	CD39+ activated CD4 regulatory T cell Absolute Count	7	5e-07	0.991782097981548	0.968459234608232	1.01566663285996	0.4967265697	-0.008251855119	0.01214134345	0.6198056007	-0.00766732993	0.01545440428	0.7288227984	-0.008992178524	0.02451933383	0.6045389703	-0.008308549803	0.01520771332	0.622687949670853	0.971911188775861	0.996539016321013	not_robust	306.529447598924	NO PLEIOTROPIC SNPS FOR REMOVAL	THERE WERE 1 OUTLITER SNPs IN RADIAL ANALYSIS	0.83992898861215
377	ebi-a-GCST90001491	CD39+ activated CD4 regulatory T cell %CD4 regulatory T cell	7	5e-08	0.992275216039386	0.966617352268032	1.01861414142397	0.5617952303	-0.007754774652	0.01336622103	0.6112308425	-0.007348077709	0.0144556909	0.6060972222	-0.01416658454	0.02576570235	0.6373987023	-0.006751348181	0.01360587703	0.446433984017169	0.775420065494386	0.997262479561816	not_robust	362.754195916701	NO PLEIOTROPIC SNPS FOR REMOVAL	NA	0.861456881198163
378	ebi-a-GCST90001492	Secreting CD4 regulatory T cell Absolute Count	15	5e-06	1.01478182838238	0.999392378732546	1.0304082571863	0.05983021142	0.01467364198	0.007796657106	0.2902221267	0.01802817702	0.01704575422	0.2182090298	0.01843771568	0.01424949843	0.2785461968	0.0176366739	0.01564436889	0.964873375386254	0.642385979840468	0.967129799678144	not_robust	28.8658570180457	NO PLEIOTROPIC SNPS FOR REMOVAL	THERE WERE 1 OUTLITER SNPs IN RADIAL ANALYSIS	0.361199541629634
379	ebi-a-GCST90001493	Secreting CD4 regulatory T cell %CD4 regulatory T cell	6	5e-08	1.01939949144513	0.992704192984044	1.04681266635417	0.1558559329	0.01921372005	0.01353891409	0.3585365005	0.01726921843	0.01880856117	0.3472108708	0.02115063526	0.01987448916	0.4236571405	0.01633743481	0.01875986786	0.549040669846462	0.88778303853907	0.990087092125847	not_robust	96.0479195711432	NO PLEIOTROPIC SNPS FOR REMOVAL	NA	0.565193197428041
380	ebi-a-GCST90001494	Secreting CD4 regulatory T cell %CD4+ T cell	7	5e-08	1.01013926094032	0.982952086388293	1.03807839733296	0.4686178311	0.01008820347	0.0139199519	0.4620651733	0.01349584423	0.01835044527	0.3463814215	0.01902692759	0.01831132753	0.4141549861	0.01820940688	0.02076032567	0.478355848711202	0.460120526093032	0.984602999651311	not_robust	55.6414529729812	NO PLEIOTROPIC SNPS FOR REMOVAL	NA	0.825041941467202
381	ebi-a-GCST90001495	CD39+ secreting CD4 regulatory T cell Absolute Count	6	5e-07	0.993899652787508	0.971032306372835	1.01730551427384	0.6063759955	-0.006119030352	0.01187577023	0.629082893	-0.006536290545	0.01353218587	0.5691116787	-0.01595970857	0.02576095163	0.6632764051	-0.006605249309	0.01428735633	0.527665121630906	0.680777367309374	0.996416698201217	not_robust	450.235709404856	NO PLEIOTROPIC SNPS FOR REMOVAL	THERE WERE 1 OUTLITER SNPs IN RADIAL ANALYSIS	0.879875150837125
382	ebi-a-GCST90001496	CD39+ secreting CD4 regulatory T cell %secreting CD4 regulatory T cell	8	5e-08	0.98851415233142	0.966712809827342	1.01080715950586	0.3099663858	-0.0115523195	0.01137831582	0.4305521056	-0.01010163793	0.01281531668	0.6698496179	-0.01359019748	0.03033269038	0.3721936269	-0.01128264581	0.01183548861	0.497534545674317	0.943812634382589	0.996904826940053	not_robust	451.384058481537	NO PLEIOTROPIC SNPS FOR REMOVAL	NA	0.715822775255433
383	ebi-a-GCST90001497	CD39+ secreting CD4 regulatory T cell %CD4 regulatory T cell	8	5e-08	0.993367010846862	0.972985760762214	1.01417518943526	0.5292123967	-0.006655085188	0.01057691127	0.6152178699	-0.006551574031	0.01303434411	0.6218619528	-0.01107937488	0.02131761569	0.6675803578	-0.005932024994	0.01323640952	0.628619523001268	0.808614068510255	0.997729186715511	not_robust	446.595412767426	NO PLEIOTROPIC SNPS FOR REMOVAL	NA	0.850361451680607
384	ebi-a-GCST90001498	Activated & resting CD4 regulatory T cell Absolute Count	6	5e-07	0.959028832125292	0.870425173008772	1.05665177130434	0.3976435005	-0.04183413977	0.04945884813	0.7298074851	-0.01939668408	0.05616014968	0.5511940773	-0.1056453376	0.1625565922	0.9615909977	-0.003652005034	0.07215056544	0.324116761403996	0.698549603297879	0.967192319699038	not_robust	28.0715588771854	NO PLEIOTROPIC SNPS FOR REMOVAL	NA	0.785276100878083
385	ebi-a-GCST90001499	Activated & resting CD4 regulatory T cell %CD4 regulatory T cell	6	5e-08	0.98133337404851	0.955931926833398	1.00740979978721	0.1590540034	-0.01884304631	0.01338037163	0.3520068331	-0.01690230645	0.01816078058	0.3514580683	-0.02054930506	0.01950193191	0.4243099818	-0.01585256285	0.01823058241	0.54650395957612	0.898441970526537	0.99010787827119	not_robust	96.2527169533261	NO PLEIOTROPIC SNPS FOR REMOVAL	NA	0.566498781698526
386	ebi-a-GCST90001500	Activated & resting CD4 regulatory T cell %CD4+ T cell	21	5e-06	0.94757014148194	0.913900045148582	0.982480718536483	0.003528489791	-0.05385431682	0.01845905943	0.0003805354676	-0.08619195603	0.0242573717	0.02744003829	-0.06436889493	0.02694686133	0.007778955353	-0.07851510196	0.0265446899	0.27455057994848	0.59246886548201	0.965271857509034	not_robust	27.8628061664553	NO PLEIOTROPIC SNPS FOR REMOVAL	THERE WERE 1 OUTLITER SNPs IN RADIAL ANALYSIS	0.0669821124825537
387	ebi-a-GCST90001501	Activated & secreting CD4 regulatory T cell Absolute Count	15	5e-06	1.00857555087241	0.992794833736408	1.02460710637386	0.2885689794	0.008538989709	0.008046040074	0.4504568806	0.01185265026	0.01570608152	0.3707266755	0.0132830806	0.01432629907	0.4459602773	0.01248458939	0.01591912864	0.932745550207655	0.597175548641513	0.968086534872079	not_robust	29.2497294303527	NO PLEIOTROPIC SNPS FOR REMOVAL	NA	0.695775376384668
388	ebi-a-GCST90001502	Activated & secreting CD4 regulatory T cell %CD4 regulatory T cell	8	5e-08	1.00695786118027	0.976306237029541	1.03857180844996	0.6602047624	0.006933766962	0.01577180678	0.7319900158	0.006135773232	0.01791573501	0.751721658	0.007447001778	0.02248176612	0.5336869469	0.01252311797	0.01913343567	0.230289629298539	0.973230773348524	0.989511132101982	not_robust	92.5788007727546	NO PLEIOTROPIC SNPS FOR REMOVAL	NA	0.897880810288096
389	ebi-a-GCST90001503	Activated & secreting CD4 regulatory T cell %CD4+ T cell	8	5e-08	1.01352653150624	0.987482099538221	1.04025787459585	0.3117377892	0.01343586467	0.0132820276	0.3815361337	0.01676964896	0.01916379266	0.444942486	0.01475477157	0.01805106725	0.5697295519	0.01163697464	0.01951437611	0.559985566355852	0.905702572488294	0.981579663435972	not_robust	49.9506818841707	NO PLEIOTROPIC SNPS FOR REMOVAL	THERE WERE 1 OUTLITER SNPs IN RADIAL ANALYSIS	0.717400007354586
390	ebi-a-GCST90001504	CD25++ CD4+ T cell Absolute Count	12	5e-06	0.990042005200477	0.953442876105669	1.02804603886174	0.6025416581	-0.01000790726	0.01921829499	0.7461041608	-0.0118076695	0.03646812157	0.2989520757	-0.0491428607	0.04485611894	0.9869312524	0.0006188462161	0.03693259259	0.887785972580747	0.304770673796876	0.958270363694795	not_robust	26.0397576204069	NO PLEIOTROPIC SNPS FOR REMOVAL	THERE WERE 1 OUTLITER SNPs IN RADIAL ANALYSIS	0.87914553041323
391	ebi-a-GCST90001505	CD25++ CD4+ T cell %CD4+ T cell	13	5e-06	0.998109970412137	0.956279484057896	1.04177024566994	0.9309832219	-0.001891817948	0.02184349151	0.4139926497	0.02713916157	0.03322263761	0.135971691	0.06822726236	0.04241022207	0.4897299689	0.02214221129	0.03107329061	0.727096006007061	0.0622026265816832	0.969014030584513	not_robust	29.8075221067346	NO PLEIOTROPIC SNPS FOR REMOVAL	NA	0.985170333542923
392	ebi-a-GCST90001506	CD25++ CD4+ T cell %T cell	9	5e-06	1.01954897736389	0.981068281606037	1.05953901143567	0.3239883863	0.01936035045	0.01962937153	0.4571967669	0.02519479423	0.03388808052	0.3870996347	0.04050703118	0.0439238032	0.4760846156	0.02809327984	0.03757663366	0.855573279458324	0.554670026060472	0.964652918396539	not_robust	29.6736828730032	NO PLEIOTROPIC SNPS FOR REMOVAL	THERE WERE 2 OUTLITER SNPs IN RADIAL ANALYSIS	0.727349966505281
393	ebi-a-GCST90001507	CD25++ CD45RA+ CD4 not regulatory T cell Absolute Count	6	5e-07	0.983270800670296	0.954543511869531	1.01286264631062	0.2647730319	-0.01687071288	0.01512823364	0.3975971601	-0.03064351224	0.03622505476	0.5023896905	-0.03373191393	0.04581203479	0.4189311971	-0.03447575029	0.03915822576	0.943116238208666	0.646436864925731	0.981981401154879	not_robust	46.281819391272	NO PLEIOTROPIC SNPS FOR REMOVAL	NA	0.670682067438724
394	ebi-a-GCST90001508	CD25++ CD45RA+ CD4 not regulatory T cell %CD4+ T cell	10	5e-07	0.991590993199714	0.968368645558767	1.01537023354101	0.4849073162	-0.008444561961	0.01209075003	0.759644554	-0.00689202063	0.02252680184	0.481992526	-0.01625049966	0.02204006838	0.7370165204	-0.007680658217	0.0221740066	0.878621443032363	0.587457914210495	0.978515316446237	not_robust	46.2201077961444	NO PLEIOTROPIC SNPS FOR REMOVAL	THERE WERE 1 OUTLITER SNPs IN RADIAL ANALYSIS	0.833559350302507
395	ebi-a-GCST90001509	CD25++ CD45RA+ CD4 not regulatory T cell %T cell	7	5e-07	0.992377268830547	0.967800034801988	1.01757864050198	0.5498072025	-0.007651932676	0.01279482448	0.7994876578	-0.00581057065	0.02287534143	0.5621918633	-0.01418510655	0.0228654934	0.8910229164	-0.003360997449	0.0235146184	0.819265891130725	0.652154103878901	0.980555037487346	not_robust	48.1034496732346	NO PLEIOTROPIC SNPS FOR REMOVAL	NA	0.860315223816462
396	ebi-a-GCST90001510	CD25++ CD45RA- CD4 not regulatory T cell Absolute Count	16	5e-06	1.00858822490429	0.983409338360004	1.03441178330888	0.5073434234	0.008551555899	0.01289866528	0.8455803576	0.003936315472	0.02021104473	0.598274399	0.01068776308	0.01982450409	0.4809704327	0.01417594803	0.01961476089	0.639254065470639	0.880200495048373	0.96746263202315	not_robust	29.4356748779993	NO PLEIOTROPIC SNPS FOR REMOVAL	THERE WERE 1 OUTLITER SNPs IN RADIAL ANALYSIS	0.844580137684006
397	ebi-a-GCST90001511	CD25++ CD45RA- CD4 not regulatory T cell %CD4+ T cell	15	5e-06	1.04359059741709	1.00874898383549	1.07963562042604	0.01378546862	0.04266726448	0.01732465879	0.1096372946	0.04260096416	0.02662850635	0.01225530725	0.07534729185	0.02592419333	0.02303503254	0.0595719719	0.02334471123	0.619759859496625	0.0893777985541725	0.970202761109762	not_robust	32.4635405480506	NO PLEIOTROPIC SNPS FOR REMOVAL	THERE WERE 1 OUTLITER SNPs IN RADIAL ANALYSIS	0.168880899232427
398	ebi-a-GCST90001512	CD25++ CD45RA- CD4 not regulatory T cell %T cell	14	5e-06	1.01932649025568	0.990379208774582	1.04911985685017	0.1928144825	0.01914210553	0.01469871202	0.1528072273	0.03438557766	0.0240511436	0.1042765027	0.04472367359	0.02544625443	0.1860362784	0.03206591732	0.0229663708	0.804071801850077	0.178253308405691	0.967903826522308	not_robust	30.3821880886884	NO PLEIOTROPIC SNPS FOR REMOVAL	THERE WERE 1 OUTLITER SNPs IN RADIAL ANALYSIS	0.606962235012645
399	ebi-a-GCST90001514	Hematopoietic Stem Cell Absolute Count	11	5e-06	0.975301722641934	0.940423661201348	1.01147332785438	0.1783027263	-0.02500839674	0.01857979853	0.563013674	-0.01550282085	0.0268042849	0.9926554988	0.0002794467713	0.02952775166	0.8390612391	0.007099287554	0.03405732225	0.532400332481082	0.281938864436257	0.963786779703043	not_robust	31.3834344374635	NO PLEIOTROPIC SNPS FOR REMOVAL	NA	0.593179577132826
400	ebi-a-GCST90001515	Immature Myeloid-Derived Suppressor Cells Absolute Count	6	5e-07	0.977075607546826	0.950435389787879	1.00446253698115	0.1001138786	-0.02319124248	0.01410400605	0.3290684342	-0.02909682016	0.02981256044	0.8321087914	0.02659607921	0.1175593588	0.384344027	-0.03213507959	0.03371907092	0.909631606019299	0.686780562421704	0.982114909521242	not_robust	49.3666588856299	NO PLEIOTROPIC SNPS FOR REMOVAL	NA	0.46239719985171
401	ebi-a-GCST90001516	Immature Myeloid-Derived Suppressor Cells %CD33dim HLA DR- CD66b-	11	5e-06	0.986218612809017	0.949625269890813	1.02422206220647	0.4719200015	-0.01387723211	0.0192911188	0.3095579376	-0.03252189871	0.03200501605	0.7917885214	-0.01374705528	0.05054803454	0.3531574133	-0.04437356837	0.04557089416	0.75347247295356	0.997740773379379	0.962354857396472	not_robust	26.9739974159019	NO PLEIOTROPIC SNPS FOR REMOVAL	NA	0.826067336647126
402	ebi-a-GCST90001517	CD33+ HLA DR+ Absolute Count	20	5e-06	0.996101237166978	0.976429272926296	1.01616952932184	0.7010890134	-0.003906382821	0.01017682532	0.7723340739	-0.004550243216	0.01572719885	0.9953051002	-8.82e-05	0.01477423501	0.9754683163	0.0004435988704	0.01423696444	0.768927860512545	0.67487811178073	0.963195500617002	not_robust	26.6614273576738	NO PLEIOTROPIC SNPS FOR REMOVAL	THERE WERE 1 OUTLITER SNPs IN RADIAL ANALYSIS	0.91547096104845
403	ebi-a-GCST90001518	CD33+ HLA DR+ CD14- Absolute Count	15	5e-06	0.99859590662721	0.987022550998402	1.0103049659037	0.8132442097	-0.001405080036	0.005947608036	0.6650581103	-0.005462398253	0.01261697677	0.6835072738	-0.004948376478	0.01186761084	0.7401738686	-0.003995487449	0.01181128867	0.987518620175231	0.581008423069658	0.962306781707982	not_robust	27.2961734994883	NO PLEIOTROPIC SNPS FOR REMOVAL	THERE WERE 3 OUTLITER SNPs IN RADIAL ANALYSIS	0.951061351428755
404	ebi-a-GCST90001519	CD33+ HLA DR+ CD14- %CD33+ HLA DR+	10	5e-06	0.99233032419231	0.975107879188925	1.0098569536026	0.3887292264	-0.007699239028	0.008932617222	0.7362448732	-0.008379316819	0.02487697287	0.4102502414	-0.0283983218	0.03268594269	0.6732271544	-0.01115359928	0.02559168528	0.989595701525003	0.465058550247037	0.962417661421445	not_robust	27.3656183498613	NO PLEIOTROPIC SNPS FOR REMOVAL	THERE WERE 1 OUTLITER SNPs IN RADIAL ANALYSIS	0.779325711092751
405	ebi-a-GCST90001520	CD33+ HLA DR+ CD14dim Absolute Count	13	5e-06	0.993063285173336	0.968697901065976	1.01804152489032	0.5828590144	-0.006960885675	0.01267428246	0.8855337117	0.002987106949	0.02074986425	0.9345466557	0.00178579455	0.02125326986	0.6496706739	0.01003189348	0.02153499211	0.78826320540906	0.557929950009099	0.965963710875944	not_robust	28.0540465938567	NO PLEIOTROPIC SNPS FOR REMOVAL	THERE WERE 1 OUTLITER SNPs IN RADIAL ANALYSIS	0.868353345756035
406	ebi-a-GCST90001521	CD33+ HLA DR+ CD14dim %CD33+ HLA DR+	15	5e-06	1.0009928497466	0.970938249649843	1.03197776542965	0.9491270718	0.0009923571973	0.01555345128	0.5054667671	-0.01712702254	0.02571961324	0.8153529263	-0.00652570354	0.02738280939	0.3505366894	0.0393028318	0.04069495728	0.780692827219796	0.713807531860863	0.956834417538562	not_robust	23.8579134563559	NO PLEIOTROPIC SNPS FOR REMOVAL	NA	0.988851783569691
407	ebi-a-GCST90001522	CD33- HLA DR- Absolute Count	11	5e-06	0.978810602944168	0.939023764256237	1.02028322701159	0.3117431964	-0.02141711488	0.02117213121	0.4444127151	-0.0254287104	0.03325044771	0.400239461	-0.03222824405	0.0365012098	0.5039931222	-0.02373325845	0.03423952582	0.559505456462295	0.714171494403533	0.956973151167088	not_robust	23.5022104137938	NO PLEIOTROPIC SNPS FOR REMOVAL	NA	0.717400007354586
408	ebi-a-GCST90001523	CD33- HLA DR+ Absolute Count	18	5e-06	1.02314100542833	0.997587125576516	1.04934946547544	0.07626237606	0.02287731269	0.01290464428	0.6729777982	0.0101068457	0.02394620037	0.4170524234	0.01876878203	0.02252888361	0.7685133898	0.007427167942	0.02483438075	0.856191914352579	0.798435498108556	0.960017749788666	not_robust	23.5892261866125	NO PLEIOTROPIC SNPS FOR REMOVAL	THERE WERE 2 OUTLITER SNPs IN RADIAL ANALYSIS	0.406958139594727
409	ebi-a-GCST90001524	Granulocytic Myeloid-Derived Suppressor Cells Absolute Count	10	5e-06	1.00920952386699	0.982611780561806	1.03652722592183	0.5011091877	0.009167374786	0.01362680864	0.7200130457	0.009300831994	0.02594798783	0.7732094088	0.009030944509	0.03029324552	0.6630360032	0.0121700598	0.02701711479	0.896987536772179	0.995376489510401	0.966470414994112	not_robust	26.8524369713507	NO PLEIOTROPIC SNPS FOR REMOVAL	THERE WERE 1 OUTLITER SNPs IN RADIAL ANALYSIS	0.844580137684006
410	ebi-a-GCST90001525	CD33dim HLA DR+ CD11b+ Absolute Count	21	5e-06	1.00837102338246	0.973250657364305	1.04475873003884	0.6448682803	0.008336180677	0.0180866315	0.5180128315	0.01654172147	0.02559007531	0.5097776526	0.02251244121	0.03350900905	0.5219948254	0.02274602526	0.0349009801	0.343341253473063	0.618273522154435	0.954118980727245	not_robust	24.9862288415191	NO PLEIOTROPIC SNPS FOR REMOVAL	NA	0.89486877904828
411	ebi-a-GCST90001526	CD33dim HLA DR+ CD11b+ %CD33dim HLA DR+	13	5e-06	1.01399427609654	0.986657824659933	1.0420881142973	0.3189177093	0.01389726028	0.01394349089	0.6679516016	0.009490805121	0.02212509987	0.6254647182	-0.01850970504	0.03686124024	0.5886564686	0.01203825436	0.02166497152	0.771750344832939	0.343804032946753	0.974489425781457	not_robust	45.6077002152478	NO PLEIOTROPIC SNPS FOR REMOVAL	NA	0.72368965850552
412	ebi-a-GCST90001527	CD33dim HLA DR+ CD11b- Absolute Count	15	5e-06	0.991365826782612	0.963589897979349	1.01994240970492	0.5497789002	-0.008671663646	0.01449889198	0.2197945313	-0.02919912873	0.02379572304	0.1976306325	-0.03367899987	0.02480421075	0.4037253086	-0.02157496821	0.02505704534	0.766003853333193	0.185135424373094	0.960413308686377	not_robust	27.1469065650581	NO PLEIOTROPIC SNPS FOR REMOVAL	THERE WERE 1 OUTLITER SNPs IN RADIAL ANALYSIS	0.860315223816462
413	ebi-a-GCST90001528	CD33dim HLA DR+ CD11b- %CD33dim HLA DR+	13	5e-06	0.980267695991977	0.952288952463706	1.00906846952217	0.177350863	-0.01992958544	0.01477407312	0.6648282541	-0.00938674638	0.02166555133	0.6162828782	0.01774757693	0.03441577412	0.5995587609	-0.0117354787	0.02176149298	0.597297288094252	0.241905641682102	0.975877625655841	not_robust	44.9276253629217	NO PLEIOTROPIC SNPS FOR REMOVAL	NA	0.59121719065849
414	ebi-a-GCST90001530	Monocytic Myeloid-Derived Suppressor Cells Absolute Count	12	5e-06	0.984623556655796	0.950141789666191	1.02035670766793	0.3942187561	-0.01549588684	0.01818784	0.7722986331	0.007985146465	0.02759498318	0.7704077236	0.01429399662	0.04766533948	0.7748957768	0.007756393183	0.02646265173	0.706766533291685	0.501056214340086	0.975126855465371	not_robust	41.2656881825176	NO PLEIOTROPIC SNPS FOR REMOVAL	THERE WERE 2 OUTLITER SNPs IN RADIAL ANALYSIS	0.783751624013422
415	ebi-a-GCST90001531	CD33dim HLA DR- Absolute Count	17	5e-06	1.01575701512862	0.999260687346874	1.03252567307779	0.06128014006	0.01563416222	0.008353953212	0.3507724523	0.01356879907	0.01454175858	0.2560455495	0.01652554868	0.01399453619	0.271997309	0.01505740034	0.01323496978	0.918509135244309	0.916575453976045	0.971347775806289	not_robust	32.9097731694123	NO PLEIOTROPIC SNPS FOR REMOVAL	THERE WERE 1 OUTLITER SNPs IN RADIAL ANALYSIS	0.363954881003182
416	ebi-a-GCST90001532	Basophil Absolute Count	7	5e-07	1.00795251349801	0.989231767762523	1.02702754053774	0.4076043578	0.007921058914	0.009565147023	0.5354059496	0.01139529541	0.01838618201	0.4820250163	0.01692128084	0.02229124022	0.5537648234	0.01140871206	0.01819627327	0.902760216024666	0.589968896254383	0.975599074754553	not_robust	50.7517782548881	NO PLEIOTROPIC SNPS FOR REMOVAL	NA	0.791677076117259
417	ebi-a-GCST90001533	Basophil %CD33dim HLA DR- CD66b-	12	5e-06	1.01600154047038	0.980164910773275	1.05314842318096	0.386226429	0.01587486537	0.01832107681	0.9325899279	0.002278435468	0.02693607787	0.5294156255	0.02606054639	0.04000129911	0.9886608779	0.0003927142481	0.027012435	0.549862198419221	0.776783946946123	0.976603178608645	not_robust	40.0841331302601	NO PLEIOTROPIC SNPS FOR REMOVAL	NA	0.779318406292695
418	ebi-a-GCST90001534	CD45RA- CD4+ T cell Absolute Count	11	5e-06	1.00103656083306	0.949091292736608	1.05582487563985	0.9696019875	0.001036023975	0.02718689291	0.6610559062	0.01688590423	0.03851221568	0.4519491414	0.03719122669	0.04730464635	0.8191250257	0.009584219946	0.04082397654	0.522804945033963	0.363251742077907	0.964706289747452	not_robust	25.7533385520663	NO PLEIOTROPIC SNPS FOR REMOVAL	THERE WERE 1 OUTLITER SNPs IN RADIAL ANALYSIS	0.992887976168673
419	ebi-a-GCST90001535	CD45RA- CD4+ T cell %CD4+ T cell	16	5e-06	1.00359438373358	0.971039620107201	1.03724056794962	0.8311262855	0.003587939374	0.01682446301	0.39346593	0.02298497596	0.0269350319	0.3644589023	0.02738254321	0.02921212508	0.5586348122	0.01532379838	0.02561673435	0.848849546275659	0.258042992687188	0.963949849354694	not_robust	28.2546156431297	NO PLEIOTROPIC SNPS FOR REMOVAL	THERE WERE 1 OUTLITER SNPs IN RADIAL ANALYSIS	0.953932490888475
420	ebi-a-GCST90001536	CD45RA- CD4+ T cell %T cell	7	5e-07	1.01255690837477	0.992664472455124	1.032847977486	0.2176887942	0.01247872422	0.01012310666	0.8738595029	0.003565952166	0.02246155219	0.7700635812	0.006696873355	0.02170023577	0.7244276893	0.007940471454	0.02148833484	0.937755755793852	0.630930069975267	0.973725934265187	not_robust	33.0408379374387	NO PLEIOTROPIC SNPS FOR REMOVAL	NA	0.625099077085413
421	ebi-a-GCST90001537	Central Memory CD4+ T cell Absolute Count	13	5e-06	0.993004965725424	0.953358757971472	1.03429989362395	0.7356065424	-0.007019614219	0.02078794937	0.5045120652	-0.02177816571	0.03263100183	0.4811011885	-0.02251934153	0.03088106007	0.6137652649	-0.0147608587	0.02848695704	0.68003910514391	0.451364696190651	0.960496264636784	not_robust	24.1373095801881	NO PLEIOTROPIC SNPS FOR REMOVAL	THERE WERE 4 OUTLITER SNPs IN RADIAL ANALYSIS	0.926040844652207
422	ebi-a-GCST90001538	Central Memory CD4+ T cell %CD4+ T cell	20	5e-06	0.998033874806181	0.967651569894786	1.02937012272811	0.9007026646	-0.001968060555	0.01577303286	0.7896730411	-0.006895772639	0.02585250221	0.7130730151	0.01076667348	0.02881947541	0.7016754275	-0.01183466462	0.03043126999	0.709058542902688	0.583347478993889	0.959028965792405	not_robust	23.6085070299774	NO PLEIOTROPIC SNPS FOR REMOVAL	THERE WERE 2 OUTLITER SNPs IN RADIAL ANALYSIS	0.975725798296036
423	ebi-a-GCST90001540	Naive CD4+ T cell Absolute Count	12	5e-06	1.01506623182652	0.96129768264452	1.07184223326118	0.5902103456	0.0149538634	0.0277678663	0.2746491409	0.04566610439	0.04180275163	0.229905419	0.1081772741	0.08460431229	0.3967144032	0.05066039411	0.05744730757	0.602563384686656	0.265146060057121	0.966011185233627	not_robust	27.2690189378037	NO PLEIOTROPIC SNPS FOR REMOVAL	NA	0.874082482790194
424	ebi-a-GCST90001541	Naive CD4+ T cell %CD4+ T cell	20	5e-06	0.989693342593987	0.95264513973463	1.02818234358253	0.5945689216	-0.01036013879	0.01946564649	0.8409316855	-0.006684241089	0.03330432636	0.7165707731	-0.01359997397	0.03687517064	0.6361075831	-0.01713874377	0.03564194833	0.844153404580268	0.910143837337316	0.962221529886296	not_robust	25.1345854465488	NO PLEIOTROPIC SNPS FOR REMOVAL	THERE WERE 4 OUTLITER SNPs IN RADIAL ANALYSIS	0.876016020239281
425	ebi-a-GCST90001542	Effector Memory CD4+ T cell Absolute Count	11	5e-06	1.00821614446805	0.972713699862576	1.04501436970574	0.6545978332	0.008182575698	0.01828982681	0.977447926	-0.0006150980749	0.02175905864	0.9133369955	-0.002533038894	0.02263094606	0.8918119621	-0.002840126204	0.02035693018	0.41510538763118	0.428264843274794	0.954571732333636	not_robust	25.1229662448648	NO PLEIOTROPIC SNPS FOR REMOVAL	NA	0.896556877154296
426	ebi-a-GCST90001543	Effector Memory CD4+ T cell %CD4+ T cell	6	5e-07	1.01471463180292	0.96970088487314	1.0618179276279	0.5280564486	0.01460742203	0.02315053223	0.5256561668	0.02297842137	0.03620639912	0.3171026629	0.04794605067	0.04197738267	0.4752585909	0.02492744371	0.03230928574	0.682132221762157	0.329224507572263	0.972624897291427	not_robust	30.7138415681941	NO PLEIOTROPIC SNPS FOR REMOVAL	NA	0.850276133291244
427	ebi-a-GCST90001544	Effector Memory CD4+ T cell %T cell	6	5e-07	1.0335003507429	0.990139993748686	1.07875955090125	0.1318451528	0.03295143951	0.02186753956	0.3784129586	0.02878653546	0.03268136163	0.6741983829	0.01748473572	0.03861891418	0.434724932	0.02900535982	0.03417125459	0.695554477200181	0.590719723684398	0.975390075948902	not_robust	34.9029809710198	NO PLEIOTROPIC SNPS FOR REMOVAL	THERE WERE 1 OUTLITER SNPs IN RADIAL ANALYSIS	0.526803049410773
428	ebi-a-GCST90001545	Terminally Differentiated CD4+ T cell Absolute Count	6	5e-06	0.951983952970047	0.873879815496765	1.03706874863255	0.2598970146	-0.04920710046	0.04367618531	0.4592951549	-0.04514381897	0.06100450327	0.5138646749	-0.08230250463	0.1150337486	0.3444444964	-0.09755204441	0.09346957561	0.471238089858039	0.767170127345367	0.969260623053454	not_robust	28.363472977397	NO PLEIOTROPIC SNPS FOR REMOVAL	THERE WERE 2 OUTLITER SNPs IN RADIAL ANALYSIS	0.668130568325541
429	ebi-a-GCST90001546	Terminally Differentiated CD4+ T cell %CD4+ T cell	13	5e-06	0.975052492941346	0.92630252935588	1.02636809666518	0.3343287933	-0.02526397052	0.02616858245	0.1667744097	-0.05490257047	0.039708426	0.3452173797	-0.04789947012	0.04856832136	0.1693659665	-0.07264859181	0.04968304656	0.62211313650982	0.574620497390009	0.970284171787562	not_robust	31.1023501081109	NO PLEIOTROPIC SNPS FOR REMOVAL	THERE WERE 1 OUTLITER SNPs IN RADIAL ANALYSIS	0.735074566309282
430	ebi-a-GCST90001547	Terminally Differentiated CD4+ T cell %T cell	6	5e-08	0.882225018915082	0.812723671226001	0.957669884064791	0.002761352502	-0.125308132	0.04186529744	0.003358672525	-0.1285079561	0.04381676595	0.1475351191	-0.1393574221	0.07774840046	0.03703298051	-0.1248037572	0.04422945475	0.127943684219369	0.832638748186826	0.978584476145437	not_robust	50.1922540126774	NO PLEIOTROPIC SNPS FOR REMOVAL	NA	0.0576244060758273
431	ebi-a-GCST90001548	Central Memory CD8+ T cell Absolute Count	12	5e-06	1.04995214152382	1.00841317318869	1.09320220005116	0.01794297934	0.04874458363	0.02059520609	0.2016207341	0.05094003061	0.03989202775	0.5364371486	0.02803186791	0.04378638218	0.1961215786	0.06219402713	0.04519180118	0.906797572876268	0.539483302131253	0.948209060350082	not_robust	24.4918736917239	NO PLEIOTROPIC SNPS FOR REMOVAL	THERE WERE 1 OUTLITER SNPs IN RADIAL ANALYSIS	0.195077149125768
432	ebi-a-GCST90001551	Naive CD8+ T cell Absolute Count	6	5e-07	1.00230244464603	0.994374594689409	1.01029350096901	0.570285733	0.002299798082	0.004051574273	0.7869999561	0.001884891357	0.006975695746	0.8195353418	0.00166702343	0.006843721249	0.8423506311	0.001358641425	0.006486174778	0.871179421112357	0.689132338425194	0.972227337107994	not_robust	NA	NO PLEIOTROPIC SNPS FOR REMOVAL	THERE WERE 1 OUTLITER SNPs IN RADIAL ANALYSIS	0.863484538995684
433	ebi-a-GCST90001552	Naive CD8+ T cell %CD8+ T cell	21	5e-06	1.00194596722752	0.991167415425939	1.01284173149708	0.7246168811	0.001944076286	0.005518315999	0.7203328645	0.002387714468	0.00666933337	0.4620523222	0.004596948031	0.006123859907	0.5063734869	0.004005152692	0.005919010776	0.636556070617009	0.0895928530858968	0.958985856730703	not_robust	NA	NO PLEIOTROPIC SNPS FOR REMOVAL	THERE WERE 1 OUTLITER SNPs IN RADIAL ANALYSIS	0.922637999271998
434	ebi-a-GCST90001553	Naive CD8+ T cell %T cell	9	5e-07	1.00192889496723	0.993781810692967	1.01014276953837	0.643648455	0.001927037038	0.004165632553	0.7792409906	0.00195390465	0.006970556045	0.6944702909	0.002650570777	0.006473985499	0.7376546288	0.002220707049	0.006402587391	0.902567210610235	0.601029594237026	0.969699870152642	not_robust	NA	NO PLEIOTROPIC SNPS FOR REMOVAL	NA	0.89486877904828
435	ebi-a-GCST90001554	Effector Memory CD8+ T cell Absolute Count	12	5e-06	1.07707029989815	1.04493009332755	1.11019908253235	1.56e-06	0.07424466986	0.01545647093	0.01151314667	0.07879338021	0.03118398962	0.03522720117	0.07446614535	0.03059804793	0.0131049554	0.1065523489	0.03606517148	0.889645123577409	0.992125346596707	0.958444068173052	all_significant	25.1743228879302	NO PLEIOTROPIC SNPS FOR REMOVAL	THERE WERE 3 OUTLITER SNPs IN RADIAL ANALYSIS	0.000179049
436	ebi-a-GCST90001555	Effector Memory CD8+ T cell %CD8+ T cell	15	5e-06	1.00188121153297	0.969196005134539	1.03566869519177	0.911566648	0.001879444271	0.01692237558	0.9034089549	-0.00257838569	0.0212464378	0.5234220301	-0.01277774518	0.01948572468	0.8639376654	-0.00351546135	0.02014094174	0.369069041322866	0.187887372432853	0.9619414735361	not_robust	33.3814415332796	NO PLEIOTROPIC SNPS FOR REMOVAL	THERE WERE 1 OUTLITER SNPs IN RADIAL ANALYSIS	0.980516361912526
437	ebi-a-GCST90001556	Effector Memory CD8+ T cell %T cell	7	5e-06	1.03687222880261	1.01386033777222	1.06040642759974	0.001566278929	0.03620870932	0.01145078958	0.4089521085	0.02899557424	0.03511469219	0.7362270453	0.01928393184	0.05413778061	0.5506380162	0.0225898576	0.03573833033	0.985411472265384	0.729934600753757	0.957863159622399	all_significant	26.697290332104	NO PLEIOTROPIC SNPS FOR REMOVAL	THERE WERE 2 OUTLITER SNPs IN RADIAL ANALYSIS	0.0388691165569676
438	ebi-a-GCST90001557	Terminally Differentiated CD8+ T cell Absolute Count	9	5e-06	0.948434228819542	0.853989934780907	1.05332328843817	0.3225290963	-0.05294283432	0.05351685557	0.4083697062	-0.05157237245	0.06237843916	0.5598802525	0.1286139345	0.2101520842	0.5183328676	-0.04754932407	0.07037917391	0.240698553836227	0.40092259851105	0.968527491369597	not_robust	24.6751477363786	NO PLEIOTROPIC SNPS FOR REMOVAL	NA	0.725492935381333
439	ebi-a-GCST90001559	Terminally Differentiated CD8+ T cell %T cell	7	5e-06	0.986244363735103	0.959755052576925	1.01346478186037	0.3186964515	-0.01385112168	0.01389084641	0.544292143	-0.018944667	0.03124454072	0.3233274419	-0.03879129533	0.03541690572	0.4298956712	-0.02359693919	0.02788604792	0.926702862496173	0.373592008520364	0.969741391853791	not_robust	28.252136759113	NO PLEIOTROPIC SNPS FOR REMOVAL	THERE WERE 1 OUTLITER SNPs IN RADIAL ANALYSIS	0.72368965850552
440	ebi-a-GCST90001560	CD45RA+ CD8+ T cell Absolute Count	13	5e-06	0.993903688145936	0.97835065657206	1.00970396930207	0.4473113874	-0.006114970233	0.008047019604	0.4850478241	-0.006442655179	0.009227430091	0.3983258061	-0.007652238071	0.008708092478	0.4854156936	-0.006389244767	0.008876080053	0.477007946605828	0.578970266276097	0.94518286252736	not_robust	NA	NO PLEIOTROPIC SNPS FOR REMOVAL	THERE WERE 2 OUTLITER SNPs IN RADIAL ANALYSIS	0.816223519505784
441	ebi-a-GCST90001561	CD45RA+ CD8+ T cell %CD8+ T cell	6	5e-07	0.991390139237133	0.961326373196338	1.02239409588723	0.5820610164	-0.008647139746	0.01571131103	0.7461841393	-0.006700653874	0.02070179949	0.8187451902	-0.005430141873	0.02219305089	0.7248757452	0.007653544693	0.02055333009	0.51354847471923	0.826093933719375	0.94941930527982	not_robust	53.9350979782642	NO PLEIOTROPIC SNPS FOR REMOVAL	THERE WERE 1 OUTLITER SNPs IN RADIAL ANALYSIS	0.867928962131341
442	ebi-a-GCST90001562	CD45RA+ CD8+ T cell %T cell	6	5e-07	1.00108727930993	0.987857259372774	1.01449448418536	0.8728035662	0.00108668865	0.006787629919	0.7882397529	0.001527453316	0.005686782846	0.9112874767	0.0009217845054	0.007770254838	0.7924775741	0.001476132194	0.00531869261	0.169989453341799	0.927771539697199	0.970603341815257	not_robust	NA	NO PLEIOTROPIC SNPS FOR REMOVAL	NA	0.966616346266
443	ebi-a-GCST90001568	Naive CD4-CD8- T cell %T cell	8	5e-06	1.07389368382027	0.974373081645759	1.18357912987619	0.1507787025	0.07129100033	0.04961837159	0.358549441	0.06750131947	0.07352022821	0.8409761575	0.04621290318	0.2205668776	0.9067782968	-0.01288907202	0.1061618495	0.534168365519341	0.910524234361434	0.962225697109167	not_robust	23.4887371194113	NO PLEIOTROPIC SNPS FOR REMOVAL	THERE WERE 2 OUTLITER SNPs IN RADIAL ANALYSIS	0.553780018542
444	ebi-a-GCST90001569	Effector Memory CD4-CD8- T cell Absolute Count	11	5e-06	1.01560155114485	0.976633245890954	1.05612471726464	0.4380235449	0.01548109817	0.01996182837	0.4943056594	0.03071524851	0.04493971465	0.8403911807	0.0128610468	0.06204117745	0.8282922301	0.01169330269	0.05251955393	0.968131058476066	0.960890540414492	0.964923531189081	not_robust	26.1063485485421	NO PLEIOTROPIC SNPS FOR REMOVAL	THERE WERE 2 OUTLITER SNPs IN RADIAL ANALYSIS	0.812839973579588
445	ebi-a-GCST90001570	Effector Memory CD4-CD8- T cell %CD4-CD8- T cell	9	5e-07	1.00627332229302	0.962126652906492	1.05244563810773	0.7846864882	0.006253726916	0.02288923881	0.6347929637	0.01611342884	0.03392360831	0.4964787808	0.02674501246	0.03729083878	0.6675522493	0.01652038799	0.03705694699	0.638621620727954	0.4642600139133	0.972413238259287	not_robust	35.9389727459936	NO PLEIOTROPIC SNPS FOR REMOVAL	NA	0.94481772095779
446	ebi-a-GCST90001571	Effector Memory CD4-CD8- T cell %T cell	16	5e-06	1.02718636756251	0.974376525955385	1.08285842854405	0.3192124273	0.02682338241	0.02692900791	0.4253925793	0.03053958555	0.03831333668	0.4783103251	-0.03040199913	0.0417316659	0.5427931244	0.02492869952	0.04002920724	0.320771397050453	0.106516230075348	0.955065898082705	not_robust	26.2205933354136	NO PLEIOTROPIC SNPS FOR REMOVAL	THERE WERE 2 OUTLITER SNPs IN RADIAL ANALYSIS	0.72368965850552
447	ebi-a-GCST90001572	Terminally Differentiated CD4-CD8- T cell Absolute Count	12	5e-06	0.99768639050484	0.978135615008155	1.01762794292106	0.8185599846	-0.002316290025	0.01009727698	0.9858656933	0.0002788416969	0.01573984861	0.8895813616	-0.002146379428	0.01507138697	0.8894467921	0.00214987285	0.01511227371	0.878832410677876	0.978442904392069	0.958702417348764	not_robust	NA	NO PLEIOTROPIC SNPS FOR REMOVAL	NA	0.951061351428755
448	ebi-a-GCST90001573	Terminally Differentiated CD4-CD8- T cell %CD4-CD8- T cell	7	5e-07	0.977410683436287	0.943228665665557	1.01283143618339	0.2083888167	-0.02284836374	0.01816233396	0.5943760605	-0.02049402533	0.03848604829	0.6897456431	-0.01820364098	0.04301581699	0.6002650214	-0.0218418299	0.03949920425	0.920361004058127	0.88015699249332	0.977594738737792	not_robust	34.0242285563757	NO PLEIOTROPIC SNPS FOR REMOVAL	NA	0.620212095232686
449	ebi-a-GCST90001574	Terminally Differentiated CD4-CD8- T cell %T cell	6	5e-07	1.00130443822796	0.949686433065681	1.05572802043563	0.9614973561	0.001303588188	0.02700357526	0.9356370152	-0.003611335534	0.04471980511	0.6945287986	-0.0264545083	0.0626465403	0.6863989918	-0.02136964241	0.04991861997	0.662242116768145	0.627668979229468	0.965579798444152	not_robust	37.6332140752664	NO PLEIOTROPIC SNPS FOR REMOVAL	NA	0.988851783569691
450	ebi-a-GCST90001575	Naive CD4+ T cell %T cell	16	5e-06	1.02641996803237	0.983214303651921	1.07152423114925	0.2346432246	0.02607698857	0.02194140885	0.6003128963	0.02151864793	0.04106999349	0.297215633	0.07778121381	0.07183664482	0.6009061091	-0.03224022065	0.0603313488	0.949878864629016	0.436506612758464	0.959885723932241	not_robust	23.5001235428562	NO PLEIOTROPIC SNPS FOR REMOVAL	THERE WERE 2 OUTLITER SNPs IN RADIAL ANALYSIS	0.644467605930742
451	ebi-a-GCST90001577	Transitional B cell Absolute Count	20	5e-06	1.00768119710142	0.964658295099914	1.05262288226794	0.7310565002	0.007651846908	0.02226182939	0.9688701274	-0.001570459164	0.0402419614	0.7396929486	0.01558364721	0.04618283011	0.989133702	0.0006164436715	0.04467098917	0.859234474520651	0.833590792649978	0.959401426708165	not_robust	23.4637662809568	NO PLEIOTROPIC SNPS FOR REMOVAL	NA	0.923981789045817
452	ebi-a-GCST90001579	CD14- CD16+ monocyte Absolute Count	14	5e-06	1.01341182071209	0.96214454116799	1.06741084568464	0.61496324	0.0133226784	0.02648636087	0.3500278707	0.03730608091	0.03991939482	0.222389029	0.07088612436	0.05508148362	0.3025879396	0.06015643187	0.05603986025	0.698957903042079	0.23467706721578	0.97110812094023	not_robust	35.5670134930417	NO PLEIOTROPIC SNPS FOR REMOVAL	NA	0.882968106696185
453	ebi-a-GCST90001580	CD14+ CD16+ monocyte Absolute Count	11	5e-06	1.06668339961608	1.03331628736996	1.1011279788423	6.86e-05	0.06455420815	0.01621473549	0.1168642898	0.05747784373	0.03665510091	0.1962963479	0.06714059481	0.04810748287	0.1690753382	0.05264127258	0.03551345761	0.978718110321146	0.947672390260897	0.985148461977712	all_significant	75.8068021195588	NO PLEIOTROPIC SNPS FOR REMOVAL	THERE WERE 2 OUTLITER SNPs IN RADIAL ANALYSIS	0.00432057123287671
454	ebi-a-GCST90001581	CD14- CD16- Absolute Count	14	5e-06	1.00264829313516	0.995858660098089	1.00948421699504	0.4455148956	0.002644792586	0.003466699788	0.4229859447	0.002612951891	0.003261087472	0.4762950438	0.002721166067	0.003700861523	0.4447609657	0.002400123288	0.003045381221	0.121186452665808	0.928056755693019	0.970308347500088	not_robust	NA	NO PLEIOTROPIC SNPS FOR REMOVAL	THERE WERE 1 OUTLITER SNPs IN RADIAL ANALYSIS	0.816223519505784
455	ebi-a-GCST90001582	CD14+ CD16- monocyte Absolute Count	15	5e-06	1.0176836674186	0.953325773739368	1.08638628626202	0.5989444383	0.01752913056	0.03333047147	0.3630372128	-0.04183236682	0.04599020515	0.6221235793	-0.04013486237	0.07950094128	0.3054438997	-0.06628298603	0.0623103498	0.323848035669086	0.437430061017509	0.959769608422015	not_robust	25.8113192051699	NO PLEIOTROPIC SNPS FOR REMOVAL	THERE WERE 1 OUTLITER SNPs IN RADIAL ANALYSIS	0.878603154945144
456	ebi-a-GCST90001583	Monocyte Absolute Count	17	5e-06	0.972215759136432	0.942550367728205	1.00281482526119	0.07471436346	-0.02817752473	0.01581040602	0.1611410844	-0.02905632949	0.02073609376	0.04957158969	-0.04175722963	0.01954926141	0.140943499	-0.03106565625	0.02005585959	0.518522778365347	0.228557895505618	0.959427710936688	not_robust	23.9665082421237	NO PLEIOTROPIC SNPS FOR REMOVAL	NA	0.40259817211838
457	ebi-a-GCST90001584	CD14- CD16+ monocyte %monocyte	11	5e-06	1.06691988006818	1.018900262998	1.1172026073831	0.005835241151	0.06477588053	0.02349592266	0.0625523952	0.07669478851	0.04118151046	0.1640989637	0.0849948152	0.05610588446	0.1263587182	0.07707397348	0.04621848836	0.880579013867375	0.667767915353168	0.976583272446747	all_significant	39.7274130380166	NO PLEIOTROPIC SNPS FOR REMOVAL	NA	0.0949985536320603
458	ebi-a-GCST90001585	CD14+ CD16+ monocyte %monocyte	8	5e-07	1.05144492791308	1.01653225923872	1.08755666766747	0.003594319023	0.05016534	0.0172286994	0.1379456076	0.0503939371	0.03396996816	0.2573164962	0.06503430741	0.05196301429	0.1964636788	0.04984846486	0.03491801902	0.943680275779586	0.736785472802602	0.991760420085188	not_robust	110.279823739698	NO PLEIOTROPIC SNPS FOR REMOVAL	THERE WERE 1 OUTLITER SNPs IN RADIAL ANALYSIS	0.067353137284053
459	ebi-a-GCST90001586	CD14+ CD16- monocyte %monocyte	15	5e-06	0.982667287391882	0.961504263500709	1.00429611637329	0.1154716897	-0.01748468267	0.01110795769	0.4842992494	-0.0173040398	0.02474110294	0.343771922	-0.02483823576	0.02527987585	0.4434806571	-0.01826004787	0.02315425437	0.99431985043124	0.63235808916237	0.977480010074203	not_robust	41.6298860938675	NO PLEIOTROPIC SNPS FOR REMOVAL	NA	0.495912560722825
460	ebi-a-GCST90001587	CD16+ monocyte %monocyte	13	5e-06	1.02025387725644	0.982448402093163	1.0595141402226	0.2979509589	0.0200514956	0.01926476998	0.4269526318	0.03337902679	0.04201700252	0.3059624403	0.07287198159	0.06787236631	0.4671421882	0.04377621918	0.0582928555	0.981337776635183	0.392592212103043	0.978872025036022	not_robust	44.2722790175191	NO PLEIOTROPIC SNPS FOR REMOVAL	NA	0.703833073458076
461	ebi-a-GCST90001588	T/B cell	6	5e-07	1.01530359028762	0.936263582023695	1.10101620979725	0.713398256	0.0151876715	0.04134995353	0.5109220241	0.02987950654	0.04545084331	0.7708398722	0.02370122888	0.07603881446	0.5236436809	0.03144369375	0.04588501487	0.226775093900139	0.894820780153003	0.976414242458076	not_robust	37.1192064932709	NO PLEIOTROPIC SNPS FOR REMOVAL	NA	0.917940412919282
462	ebi-a-GCST90001589	CD4+/CD8+ T cell	7	5e-06	0.978910426278398	0.945788133319503	1.01319268969178	0.2248598746	-0.02131513576	0.01756202031	0.2736089115	-0.05124004497	0.0468035633	0.6214439801	-0.03401390998	0.06467833795	0.3322193178	-0.05377996068	0.05099643755	0.969931021872576	0.819642641957814	0.962079325051878	not_robust	23.0971011795186	NO PLEIOTROPIC SNPS FOR REMOVAL	NA	0.631945350738654
463	ebi-a-GCST90001590	CD4+ T cell Absolute Count	13	5e-06	1.01084961131171	0.965363781198979	1.05847863426152	0.645958426	0.01079117656	0.02349053567	0.6957057158	-0.01381947845	0.03533274583	0.8435301713	-0.007447083624	0.0368490981	0.5647268598	-0.01969758002	0.03326329945	0.598468559589291	0.507444109645035	0.956389566957689	not_robust	22.9644607917718	NO PLEIOTROPIC SNPS FOR REMOVAL	THERE WERE 1 OUTLITER SNPs IN RADIAL ANALYSIS	0.89486877904828
464	ebi-a-GCST90001592	CD8+ T cell Absolute Count	14	5e-06	0.992116210253831	0.960625869120819	1.02463883837447	0.6305452331	-0.007915031125	0.0164567494	0.6229449435	0.01385888867	0.02818675426	0.298094106	0.03006310479	0.02763928894	0.6014807086	0.01329613387	0.02483870447	0.796755469935074	0.0678773229801902	0.961753782129855	not_robust	24.4950209076438	NO PLEIOTROPIC SNPS FOR REMOVAL	THERE WERE 3 OUTLITER SNPs IN RADIAL ANALYSIS	0.889052817777679
465	ebi-a-GCST90001593	CD8+ T cell %T cell	10	5e-06	1.00618723509866	0.953054422613912	1.06228220346406	0.8236567784	0.006168172748	0.02767930769	0.1978180501	0.05037807391	0.03911970029	0.3269824316	0.04817642118	0.04614389663	0.4678321266	0.0301650789	0.03979546705	0.412758573391154	0.291765862564108	0.961176566978321	not_robust	23.8045869358743	NO PLEIOTROPIC SNPS FOR REMOVAL	NA	0.952218407961428
466	ebi-a-GCST90001594	CD4+CD8+ T cell Absolute Count	10	5e-06	1.00815447882233	0.953703633675949	1.06571414565342	0.7743515042	0.008121410707	0.02832843012	0.9832030695	0.0007944107323	0.03773315822	0.342276068	0.05590122602	0.05537352915	0.8586949106	0.00831066101	0.04536164022	0.517784674218162	0.336249505752515	0.969709822364779	not_robust	30.5847190616139	NO PLEIOTROPIC SNPS FOR REMOVAL	THERE WERE 1 OUTLITER SNPs IN RADIAL ANALYSIS	0.940986700842298
467	ebi-a-GCST90001596	CD8dim T cell Absolute Count	10	5e-06	0.992506850238847	0.947737142028266	1.03939141359689	0.7494328094	-0.007521364441	0.02354935055	0.55360002	0.02465097286	0.04161385098	0.8476869922	-0.009841153779	0.04960451025	0.569006002	0.03019203501	0.05107861509	0.844072668005654	0.952741245953426	0.961961503211691	not_robust	26.6657849095901	NO PLEIOTROPIC SNPS FOR REMOVAL	THERE WERE 2 OUTLITER SNPs IN RADIAL ANALYSIS	0.931171330302238
468	ebi-a-GCST90001597	CD8dim T cell %T cell	9	5e-06	0.949847008608708	0.883837223399623	1.02078676466309	0.1614663379	-0.05145435093	0.03674898918	0.6295737476	0.02919388707	0.06052718114	0.9811545729	-0.002487657267	0.1016286323	0.7987248316	0.01939595986	0.07357129066	0.795745480947231	0.601017478319829	0.967162218015848	not_robust	27.2877039048272	NO PLEIOTROPIC SNPS FOR REMOVAL	THERE WERE 1 OUTLITER SNPs IN RADIAL ANALYSIS	0.570388158049808
469	ebi-a-GCST90001598	CD4-CD8- T cell Absolute Count	13	5e-06	1.01355516971456	0.969865287381515	1.05921316642711	0.5492272464	0.01346412027	0.02248072265	0.8773226146	0.006738928441	0.04365604447	0.972267154	0.002957444087	0.0831582689	0.3367830891	0.0628480898	0.06281211076	0.930318144783186	0.893238362661462	0.964652629896588	not_robust	26.1838006117113	NO PLEIOTROPIC SNPS FOR REMOVAL	THERE WERE 1 OUTLITER SNPs IN RADIAL ANALYSIS	0.859993959148158
470	ebi-a-GCST90001599	CD4-CD8- T cell %T cell	7	5e-06	0.991491019278973	0.920979773395951	1.06740068534406	0.8203946525	-0.008545388775	0.03763868151	0.756308408	0.01699127886	0.05475191827	0.1600965762	0.1848752433	0.1121249565	0.5041732685	0.04780006642	0.06729505803	0.57239847272088	0.121697198721785	0.971584228262614	not_robust	30.1895215667688	NO PLEIOTROPIC SNPS FOR REMOVAL	THERE WERE 1 OUTLITER SNPs IN RADIAL ANALYSIS	0.951061351428755
471	ebi-a-GCST90001601	Lymphocyte Absolute Count	7	5e-06	1.05233787360207	0.965421438553527	1.14707935414873	0.2460943793	0.05101423538	0.04398203289	0.3718803863	0.0512241042	0.05736460334	0.5676916638	0.05358014646	0.08764221168	0.4646583197	0.05833525882	0.07472211961	0.281478683927634	0.973398923824582	0.960267579267632	not_robust	24.2349164375127	NO PLEIOTROPIC SNPS FOR REMOVAL	THERE WERE 2 OUTLITER SNPs IN RADIAL ANALYSIS	0.656997398545349
472	ebi-a-GCST90001602	Lymphocyte %leukocyte	13	5e-06	1.04564330679798	1.00794016424073	1.08475677807226	0.01721387193	0.0446323006	0.01873647632	0.3361361496	0.03644168754	0.03788795713	0.2818283723	0.04496724158	0.03973419679	0.2975538589	0.03763585574	0.03456098841	0.925145227135485	0.991062032783408	0.947111779495964	not_robust	23.1929393883758	NO PLEIOTROPIC SNPS FOR REMOVAL	NA	0.189201239587637
473	ebi-a-GCST90001603	T cell Absolute Count	9	5e-06	1.01414289999142	0.932426394789316	1.10302092191996	0.7431728909	0.01404382225	0.04286167655	0.6919274445	-0.02419377007	0.06105826091	0.183238802	0.1337086827	0.09053779138	0.5311550923	-0.06155784243	0.09405402053	0.464881665903324	0.1749169555872	0.964615188541926	not_robust	25.244480919455	NO PLEIOTROPIC SNPS FOR REMOVAL	THERE WERE 1 OUTLITER SNPs IN RADIAL ANALYSIS	0.929445446761312
474	ebi-a-GCST90001604	T cell %lymphocyte	8	5e-06	0.923056914119407	0.859145018389271	0.991723223049165	0.02874046674	-0.08006438428	0.03660875746	0.5241610628	-0.0340390498	0.05344116376	0.6188421503	-0.07607911168	0.1450957649	0.6569311414	-0.03250267617	0.07009301708	0.545336569574724	0.978144663756845	0.972025346498564	not_robust	32.6800024004252	NO PLEIOTROPIC SNPS FOR REMOVAL	THERE WERE 2 OUTLITER SNPs IN RADIAL ANALYSIS	0.247463315491437
475	ebi-a-GCST90001606	CD4+ T cell %leukocyte	7	5e-06	1.00700368352884	0.901107852795028	1.12534411446452	0.9020152178	0.006979271653	0.05668856977	0.8041062414	0.0154736199	0.06238447151	0.9983658454	-0.000227795771	0.1058317484	0.967835791	-0.003753378643	0.08929476163	0.205360434584996	0.936264617756774	0.962495878179675	not_robust	23.0880729641738	NO PLEIOTROPIC SNPS FOR REMOVAL	NA	0.976456464258382
476	ebi-a-GCST90001607	CD8+ T cell %leukocyte	8	5e-06	1.03347938474397	0.943559470617259	1.13196854247254	0.4782775043	0.03293115291	0.04644236589	0.796091155	-0.01439790013	0.05571745459	0.5471027209	0.130363933	0.2043675476	0.6002360678	-0.04574842358	0.08336891601	0.18625118969192	0.640740411123002	0.959070042194601	not_robust	22.68246000196	NO PLEIOTROPIC SNPS FOR REMOVAL	THERE WERE 2 OUTLITER SNPs IN RADIAL ANALYSIS	0.830321700387528
477	ebi-a-GCST90001608	CD4+CD8+ T cell %leukocyte	13	5e-06	1.02195449360807	0.976247222487851	1.0698017499545	0.3522374678	0.02171696399	0.02334509536	0.9289888359	0.003639054107	0.04083451443	0.7682037996	0.02434953852	0.0805983018	0.782705759	0.01268526942	0.04497422883	0.855795647927763	0.972482112563759	0.969349712386986	not_robust	30.1027879038119	NO PLEIOTROPIC SNPS FOR REMOVAL	THERE WERE 1 OUTLITER SNPs IN RADIAL ANALYSIS	0.749956887026873
478	ebi-a-GCST90001609	CD4+ CD8dim T cell Absolute Count	10	5e-06	1.00001263865581	0.939610257495937	1.0642979570449	0.9996827606	1.26e-05	0.0317871163	0.4982251545	-0.02734384881	0.04037273724	0.5310691419	-0.05259143621	0.08033702755	0.3568685524	-0.03900727694	0.04016784525	0.404993657338196	0.49389783049276	0.97613035050311	not_robust	38.5146492382475	NO PLEIOTROPIC SNPS FOR REMOVAL	NA	0.9996827606
479	ebi-a-GCST90001610	CD4+ CD8dim T cell %lymphocyte	6	5e-07	0.998439024827118	0.921937494062088	1.08128858270579	0.9693605544	-0.001562194764	0.04067125348	0.4327568969	-0.02880607604	0.03671983336	0.2181021465	-0.165627129	0.1134530714	0.4379990813	-0.03258737897	0.03868473482	0.138246949853077	0.201794639930962	0.986634838989323	not_robust	62.373452340883	NO PLEIOTROPIC SNPS FOR REMOVAL	NA	0.992887976168673
480	ebi-a-GCST90001611	CD4+ CD8dim T cell %leukocyte	7	5e-07	1.00108643400151	0.930237441199216	1.07733144674321	0.9768687379	0.001085844259	0.0374496207	0.5252348734	-0.02364758169	0.03722288927	0.1557170489	-0.1735637447	0.1039087258	0.4202820133	-0.03185705392	0.03682971492	0.189600863378807	0.137350698488447	0.9842144962424	not_robust	54.7174218853561	NO PLEIOTROPIC SNPS FOR REMOVAL	NA	0.99522139206468
481	ebi-a-GCST90001612	CD8dim T cell %leukocyte	10	5e-06	0.980778455576838	0.923571270699007	1.04152912659967	0.5267490512	-0.01940868022	0.03066256508	0.5809483744	-0.02819437948	0.05107677728	0.9130273942	-0.008663050013	0.07685253422	0.6488509344	-0.02831404921	0.06011534508	0.732392633692939	0.876886825036907	0.961791926727156	not_robust	26.6812894474846	NO PLEIOTROPIC SNPS FOR REMOVAL	THERE WERE 1 OUTLITER SNPs IN RADIAL ANALYSIS	0.849736263401476
482	ebi-a-GCST90001613	CD4-CD8- T cell %leukocyte	11	5e-06	1.00197799697604	0.973044012339643	1.03177234913573	0.8948444695	0.001976043316	0.01495000382	0.9797907508	0.0006305394968	0.02489176746	0.8063977674	0.006391502866	0.0253223787	0.898453718	-0.003277383202	0.02503813621	0.85277800440542	0.780905247445225	0.962515107705118	not_robust	27.2649075659968	NO PLEIOTROPIC SNPS FOR REMOVAL	THERE WERE 1 OUTLITER SNPs IN RADIAL ANALYSIS	0.973651950392346
483	ebi-a-GCST90001614	CD8+ and CD8dim T cell %leukocyte	8	5e-06	0.968713596779119	0.899127006445265	1.04368573722945	0.4032927921	-0.03178627654	0.03803301158	0.4696227056	-0.03956889596	0.05472171912	0.2506796679	0.1757286817	0.1382274656	0.4172496521	-0.05803696517	0.06733025616	0.523703041972591	0.167333966685154	0.965032258847603	not_robust	26.4649863875791	NO PLEIOTROPIC SNPS FOR REMOVAL	THERE WERE 1 OUTLITER SNPs IN RADIAL ANALYSIS	0.788550770243228
484	ebi-a-GCST90001615	TCRgd T cell Absolute Count	14	5e-06	1.0136811113898	0.96258746364098	1.06748678369628	0.6065791445	0.0135883699	0.02638709976	0.4567568202	0.03312144491	0.04450623882	0.7046446668	0.02414234718	0.06218553293	0.4686947171	0.04081675649	0.05468294519	0.778452238416959	0.846674597535799	0.958614659326783	not_robust	24.8336792347914	NO PLEIOTROPIC SNPS FOR REMOVAL	NA	0.879875150837125
485	ebi-a-GCST90001617	TCRgd T cell %lymphocyte	11	5e-06	1.00707008212846	0.97636283454976	1.03874309265972	0.655651503	0.007045206279	0.01579908736	0.9139272914	-0.002821279719	0.02610211987	0.7543383351	-0.008015305868	0.02484300985	0.833737328	-0.005345495007	0.024809332	0.817677787195934	0.313665939954575	0.961536728511673	not_robust	23.843919920014	NO PLEIOTROPIC SNPS FOR REMOVAL	NA	0.897162914737157
486	ebi-a-GCST90001618	HLA DR+ T cell Absolute Count	7	5e-07	0.972141614167238	0.941192775335199	1.00410813040836	0.08696374253	-0.02825379155	0.01650689114	0.3276626442	-0.03083957365	0.03150648043	0.2296643184	-0.0941087698	0.06880628731	0.3755069595	-0.03231597381	0.03376685169	0.908485897728347	0.343401148216529	0.97881578766704	not_robust	65.908470714625	NO PLEIOTROPIC SNPS FOR REMOVAL	THERE WERE 1 OUTLITER SNPs IN RADIAL ANALYSIS	0.434010891115761
487	ebi-a-GCST90001619	HLA DR+ T cell%T cell	16	5e-06	0.982414269325339	0.95764758666636	1.00782146795123	0.1732171829	-0.01774219673	0.013027161	0.6112892177	-0.01080137484	0.02125275735	0.4033413171	-0.01763084825	0.02045921891	0.4796649691	-0.01472352395	0.02031089124	0.707486599354239	0.993821590925767	0.973656837521596	not_robust	43.7489857818594	NO PLEIOTROPIC SNPS FOR REMOVAL	THERE WERE 1 OUTLITER SNPs IN RADIAL ANALYSIS	0.583785573537802
488	ebi-a-GCST90001620	HLA DR+ T cell%lymphocyte	16	5e-06	0.997811755684546	0.976309065249849	1.01978803149542	0.8437582983	-0.002190642021	0.01111501809	0.6055947626	-0.01073110207	0.02078173559	0.8842162958	-0.003344171941	0.02254915406	0.4056324988	-0.01711491886	0.02000137775	0.912442741903704	0.946435436795351	0.975955220613045	not_robust	44.191137479955	NO PLEIOTROPIC SNPS FOR REMOVAL	THERE WERE 1 OUTLITER SNPs IN RADIAL ANALYSIS	0.9570845713271
489	ebi-a-GCST90001621	Natural Killer T Absolute Count	9	5e-07	0.869641388762312	0.803194421353051	0.941585405653626	0.0005726853356	-0.1396743491	0.04055312575	0.03663700299	-0.1056462912	0.05055363438	0.1886719973	-0.1676625899	0.1151353601	0.3226937251	-0.07992294621	0.07583174384	0.21619288540827	0.800721655607296	0.977488055404602	all_significant	39.9474925272691	NO PLEIOTROPIC SNPS FOR REMOVAL	THERE WERE 1 OUTLITER SNPs IN RADIAL ANALYSIS	0.0189509092222252
490	ebi-a-GCST90001622	Natural Killer T %T cell	7	5e-08	0.920753986969442	0.831760420681769	1.01926935141398	0.1113891883	-0.08256239353	0.05186145	0.2880620741	-0.05936190846	0.05587621064	0.9663775508	-0.005183463807	0.1169995358	0.9487050192	0.00666420152	0.0993617524	0.130985676220476	0.48971297699393	0.97949709800987	not_robust	51.7733828459193	NO PLEIOTROPIC SNPS FOR REMOVAL	NA	0.48302932291577
491	ebi-a-GCST90001623	Natural Killer T %lymphocyte	8	5e-08	0.910559744212502	0.825682996903666	1.00416146498057	0.06054346997	-0.09369576504	0.04992275259	0.190438888	-0.07568970644	0.05781009275	0.7527343985	-0.04069433783	0.1233771164	0.1120544666	-0.215128603	0.1183954968	0.104638978806422	0.651189666270834	0.979177104465114	not_robust	45.9520067608478	NO PLEIOTROPIC SNPS FOR REMOVAL	NA	0.361920664885768
492	ebi-a-GCST90001624	HLA DR+ CD4+ T cell Absolute Count	8	5e-06	1.00428529804006	0.916402540807593	1.10059598805846	0.9270774109	0.004276142298	0.04672229495	0.7124913711	-0.02355340257	0.0639148565	0.7495592194	0.06950156251	0.2079278907	0.9265672613	-0.008276072976	0.0866286368	0.482924413569382	0.757519556416839	0.964052629662134	not_robust	24.4044623719456	NO PLEIOTROPIC SNPS FOR REMOVAL	THERE WERE 4 OUTLITER SNPs IN RADIAL ANALYSIS	0.984549776863006
493	ebi-a-GCST90001625	HLA DR+ CD4+ T cell %T cell	11	5e-06	0.977040174855572	0.915653009670089	1.04254285542703	0.4829393509	-0.02322750715	0.03310729047	0.3383401122	-0.04462296798	0.0466060499	0.4277208154	-0.07115492653	0.08567412937	0.3709441453	-0.04790955226	0.05114284675	0.598340829683073	0.552119640526998	0.959068206319183	not_robust	33.5429321683838	NO PLEIOTROPIC SNPS FOR REMOVAL	NA	0.833211033439271
494	ebi-a-GCST90001626	HLA DR+ CD4+ T cell %lymphocyte	12	5e-06	0.978968074424087	0.935532126573306	1.02442071578234	0.3586171278	-0.02125624738	0.02315486983	0.2601643257	-0.0404622603	0.03593442181	0.3486119703	-0.04724584512	0.04804412435	0.3587395928	-0.03800719988	0.03968157402	0.728938637245251	0.524667340757945	0.971362534510042	not_robust	33.6836679349137	NO PLEIOTROPIC SNPS FOR REMOVAL	NA	0.753957724422497
495	ebi-a-GCST90001627	HLA DR+ CD8+ T cell Absolute Count	7	5e-07	0.990297803288378	0.950980447892928	1.03124069624216	0.6371488882	-0.009749569686	0.02066949311	0.4411962261	-0.02535586087	0.03292221682	0.1637235888	-0.1016773336	0.06232321786	0.4523292439	-0.02877904078	0.03581669646	0.768065494159294	0.160265481627717	0.98560654634652	not_robust	64.422698464772	NO PLEIOTROPIC SNPS FOR REMOVAL	THERE WERE 1 OUTLITER SNPs IN RADIAL ANALYSIS	0.892963989643902
496	ebi-a-GCST90001628	HLA DR+ CD8+ T cell %T cell	8	5e-07	0.997498292910748	0.963128147683372	1.03309496950448	0.8886479425	-0.002504841587	0.01788977711	0.9783263101	0.0006555858479	0.02413144657	0.7591318466	-0.008896935812	0.02772048261	0.9038968424	0.002971043562	0.02373332006	0.572388374120219	0.753184638918492	0.982532243374017	not_robust	63.5227801471066	NO PLEIOTROPIC SNPS FOR REMOVAL	NA	0.973501834641548
497	ebi-a-GCST90001629	HLA DR+ CD8+ T cell %lymphocyte	7	5e-07	0.978249116191536	0.929953380466627	1.02905301860329	0.3945920753	-0.02199092135	0.02583158228	0.5344670555	-0.02057905624	0.0331278279	0.1689088294	-0.09149377652	0.05692544873	0.501081635	-0.02468219194	0.03448800831	0.563933163799891	0.216333663700357	0.984075873080672	not_robust	68.6712882921447	NO PLEIOTROPIC SNPS FOR REMOVAL	NA	0.783751624013422
498	ebi-a-GCST90001630	CD8+ Natural Killer T Absolute Count	14	5e-06	0.999446174563448	0.933507666439029	1.07004226291992	0.9873072763	-0.0005539788545	0.03482251255	0.3958970048	0.03902289281	0.04596488896	0.3785148512	0.06723557785	0.0735298722	0.2074955994	0.07760582225	0.05850275136	0.220458330043961	0.316315401347398	0.958770744716399	not_robust	23.11152604149	NO PLEIOTROPIC SNPS FOR REMOVAL	THERE WERE 3 OUTLITER SNPs IN RADIAL ANALYSIS	0.999376860953564
499	ebi-a-GCST90001631	CD8+ Natural Killer T %T cell	16	5e-06	0.967044740512368	0.917072279695239	1.01974026568921	0.2157564062	-0.03351051726	0.02707064829	0.3130920109	-0.04293670101	0.04256404072	0.7243383325	-0.01631526585	0.04534055449	0.4244764575	-0.03858036917	0.04698919418	0.559139345163694	0.633581614201943	0.951836199960086	not_robust	21.8831654417708	NO PLEIOTROPIC SNPS FOR REMOVAL	THERE WERE 2 OUTLITER SNPs IN RADIAL ANALYSIS	0.624827939194969
500	ebi-a-GCST90001632	CD8+ Natural Killer T %lymphocyte	12	5e-06	0.962139619648548	0.902708904153813	1.02548301389051	0.2354434357	-0.03859570408	0.03253032589	0.4650729846	-0.03276612689	0.04485321465	0.8705407435	-0.008484880429	0.05074503896	0.5555284775	-0.02946756432	0.04846587072	0.343767433077297	0.45168855676729	0.958201975879342	not_robust	22.0616091616531	NO PLEIOTROPIC SNPS FOR REMOVAL	THERE WERE 4 OUTLITER SNPs IN RADIAL ANALYSIS	0.644876458627219
501	ebi-a-GCST90001633	CD8dim Natural Killer T Absolute Count	18	5e-06	0.964387012624682	0.913563195578397	1.018038286372	0.1892532311	-0.03626259956	0.02762251346	0.442731677	-0.02933644369	0.03821897073	0.9584390799	-0.002637793857	0.04983091492	0.9511443095	-0.003280148271	0.05275202597	0.409391396002822	0.427373069350963	0.966740970707193	not_robust	30.8679903677876	NO PLEIOTROPIC SNPS FOR REMOVAL	THERE WERE 2 OUTLITER SNPs IN RADIAL ANALYSIS	0.605315270605698
502	ebi-a-GCST90001634	CD8dim Natural Killer T %T cell	13	5e-06	0.98401963079695	0.936712838517555	1.03371555718847	0.5216149126	-0.01610943213	0.02513728603	0.9075314792	0.004300489319	0.03702442802	0.9321987056	-0.004451726906	0.05114178328	0.5980454	0.02259079516	0.04171572326	0.603795459903316	0.792341099014068	0.971951160845249	not_robust	36.3107646307779	NO PLEIOTROPIC SNPS FOR REMOVAL	THERE WERE 2 OUTLITER SNPs IN RADIAL ANALYSIS	0.848634635629128
503	ebi-a-GCST90001635	CD8dim Natural Killer T %lymphocyte	6	5e-07	1.01682615083676	0.944217753056421	1.09501798465308	0.6588851687	0.01668615932	0.03779827967	0.5068157735	0.03320454221	0.05002160707	0.6612065157	0.03570142743	0.07556111007	0.4857861917	0.03935967912	0.05232278833	0.466896052129809	0.777673224703118	0.969570229900026	not_robust	52.3805114452209	NO PLEIOTROPIC SNPS FOR REMOVAL	THERE WERE 2 OUTLITER SNPs IN RADIAL ANALYSIS	0.897342571789291
504	ebi-a-GCST90001636	CD4-CD8- Natural Killer T Absolute Count	6	5e-06	1.05879826114794	1.00947874992135	1.11052734680868	0.01889250185	0.05713454908	0.02433695951	0.2831918812	0.05922751428	0.05518897215	0.2892762307	0.2243736548	0.1838253692	0.4234754252	0.06191080155	0.07106078689	0.916973258263235	0.401236342250271	0.966302167707959	not_robust	26.7437005980315	NO PLEIOTROPIC SNPS FOR REMOVAL	NA	0.200776564799421
505	ebi-a-GCST90001637	CD4-CD8- Natural Killer T %T cell	7	5e-07	1.01632814634518	0.960876432867049	1.07497995134652	0.5715288371	0.0161962757	0.02862537541	0.2403829313	0.05376648085	0.04579650597	0.87131172	0.0124138665	0.07281444579	0.3530680334	0.05490869114	0.05455919689	0.71420727118281	0.954520166317075	0.932620029972789	not_robust	50.5413837698204	NO PLEIOTROPIC SNPS FOR REMOVAL	THERE WERE 1 OUTLITER SNPs IN RADIAL ANALYSIS	0.863945859766787
506	ebi-a-GCST90001638	CD4-CD8- Natural Killer T %lymphocyte	6	5e-08	1.02535739826894	0.961296564491243	1.09368724805676	0.4467866522	0.02504123305	0.03291507693	0.231184611	0.05569228243	0.04651439199	0.9444555458	-0.005731023835	0.07729578614	0.3423008297	0.05953105723	0.05676162901	0.57711902641802	0.672009755592051	0.940380431535781	not_robust	52.8706855802418	NO PLEIOTROPIC SNPS FOR REMOVAL	THERE WERE 1 OUTLITER SNPs IN RADIAL ANALYSIS	0.816223519505784
507	ebi-a-GCST90001639	CD3- lymphocyte Absolute Count	12	5e-06	0.987614348603249	0.942383052161059	1.03501659896184	0.6023259401	-0.01246299286	0.02391860056	0.867956394	-0.00721367151	0.04338923889	0.9153255541	-0.006403278027	0.05872256592	0.9326500978	0.004834843772	0.05591634345	0.892554449075235	0.902885229912928	0.959117602443663	not_robust	23.6637375645659	NO PLEIOTROPIC SNPS FOR REMOVAL	THERE WERE 1 OUTLITER SNPs IN RADIAL ANALYSIS	0.87914553041323
508	ebi-a-GCST90001641	CD3- lymphocyte %leukocyte	8	5e-06	1.07005485744584	0.993333976090311	1.15270133258719	0.07445655338	0.0677099158	0.03795829433	0.5764184166	0.03347554673	0.05992501566	0.4633553293	0.114557245	0.1462893766	0.9464733537	0.00618754589	0.08892609277	0.635451792247639	0.748443312324818	0.963215075196769	not_robust	24.6010382237807	NO PLEIOTROPIC SNPS FOR REMOVAL	NA	0.402152984197153
509	ebi-a-GCST90001643	B cell %CD3- lymphocyte	6	5e-07	1.02117612020472	0.984108118736708	1.05964034705352	0.2666482555	0.02095502206	0.01886455779	0.771274289	-0.006042857417	0.02078665718	0.6502034004	0.01145585682	0.02340945789	0.5150901661	0.01377916281	0.01968163646	0.248318914129313	0.492609376498717	0.92042910792709	not_robust	33.5602720889371	NO PLEIOTROPIC SNPS FOR REMOVAL	THERE WERE 1 OUTLITER SNPs IN RADIAL ANALYSIS	0.67113327810126
510	ebi-a-GCST90001644	B cell %lymphocyte	7	5e-07	0.955301577942944	0.915429503796373	0.996910303890836	0.03553028908	-0.04572819993	0.0217518984	0.3116547568	-0.04387063349	0.04336088511	0.8569940885	-0.01094058862	0.05766868136	0.5696400364	-0.02823873132	0.04696216531	0.87298487141965	0.488931034476568	0.974206758017999	not_robust	35.344122343217	NO PLEIOTROPIC SNPS FOR REMOVAL	THERE WERE 1 OUTLITER SNPs IN RADIAL ANALYSIS	0.272187639798283
511	ebi-a-GCST90001645	Natural Killer Absolute Count	13	5e-06	1.03376000540501	0.961603855143658	1.11133055785776	0.3684338807	0.03320264606	0.03691599601	0.7297016773	0.01620098511	0.04688837936	0.4141973172	0.06439087624	0.07588027285	0.8986385265	0.007370281148	0.05664852614	0.184320568064726	0.643694349053914	0.965754386825661	not_robust	28.3073468453262	NO PLEIOTROPIC SNPS FOR REMOVAL	THERE WERE 2 OUTLITER SNPs IN RADIAL ANALYSIS	0.762579975957233
512	ebi-a-GCST90001646	Natural Killer %CD3- lymphocyte	7	5e-07	1.02382532566616	0.978462745720408	1.07129096336074	0.3085123439	0.02354593166	0.02312168234	0.5425601052	0.01564239144	0.02568764144	0.7812436501	0.008778820511	0.02995488276	0.5745908734	0.01554929947	0.0262041363	0.401609122828165	0.453574695003185	0.960453328862546	not_robust	36.378808482728	NO PLEIOTROPIC SNPS FOR REMOVAL	NA	0.715822775255433
513	ebi-a-GCST90001647	Natural Killer %lymphocyte	15	5e-06	1.02178713614753	0.993922496614604	1.05043296147608	0.1265465009	0.02155318843	0.01410675256	0.6538053778	0.009363277125	0.02087771023	0.7483869078	0.006171108093	0.01883397871	0.5731555428	0.009833226966	0.01704442251	0.554642873233361	0.207391801490053	0.969866432099149	not_robust	31.6057261738877	NO PLEIOTROPIC SNPS FOR REMOVAL	NA	0.516849852924135
514	ebi-a-GCST90001648	HLA DR+ Natural Killer Absolute Count	9	5e-06	1.02835220422301	0.9864559285159	1.07202787814486	0.1876986582	0.02795771947	0.02122160642	0.2759668	0.03671975994	0.03370565388	0.4625475751	0.03650595686	0.04697714286	0.2981233414	0.03779709756	0.03396665129	0.790308807411447	0.828112750637434	0.988916092418199	not_robust	107.315657187791	NO PLEIOTROPIC SNPS FOR REMOVAL	NA	0.603950818664311
515	ebi-a-GCST90001649	HLA DR+ Natural Killer %Natural Killer	7	5e-08	1.02690682267641	0.988529270707805	1.06677430168992	0.1718414528	0.02655119915	0.01943276772	0.3822935418	0.02922566324	0.03345129157	0.4101949333	0.04556716093	0.0507260496	0.3730012616	0.03485636344	0.03621708971	0.812253203939134	0.673672082683264	0.992358296600299	not_robust	124.999646489046	NO PLEIOTROPIC SNPS FOR REMOVAL	NA	0.581802440858997
516	ebi-a-GCST90001650	HLA DR+ Natural Killer %CD3- lymphocyte	15	5e-06	1.02782430667666	0.991115803277012	1.06589240319084	0.1391238637	0.02744424452	0.018555174	0.2037285725	0.04075483042	0.0320651641	0.4954509048	0.02850372668	0.04064143932	0.1823398316	0.04671307176	0.03328990317	0.855632581986562	0.97490344617047	0.984852910205072	not_robust	75.2885121998148	NO PLEIOTROPIC SNPS FOR REMOVAL	THERE WERE 1 OUTLITER SNPs IN RADIAL ANALYSIS	0.538547772552024
517	ebi-a-GCST90001652	Granulocyte %leukocyte	12	5e-06	0.970942521896165	0.904464057279059	1.04230717985869	0.4151299433	-0.02948800719	0.03618607419	0.5703530395	-0.02919084415	0.05143474359	0.4793296312	-0.1035685131	0.140945052	0.5413848063	-0.04537971329	0.07199954374	0.624752335138956	0.595563014608354	0.959672953703617	not_robust	23.362651016495	NO PLEIOTROPIC SNPS FOR REMOVAL	NA	0.79583441309754
518	ebi-a-GCST90001653	CD28- CD4-CD8- T cell %CD4-CD8- T cell	12	5e-06	0.989561531831141	0.944690583728866	1.03656376187723	0.6576139848	-0.0104933311	0.02367576461	0.8994893147	-0.003637728635	0.02880080408	0.851330765	0.00609931173	0.03171218657	0.894153227	-0.003811854121	0.02799500715	0.334441036417869	0.440376137449689	0.93967760894008	not_robust	23.2488913592282	NO PLEIOTROPIC SNPS FOR REMOVAL	THERE WERE 2 OUTLITER SNPs IN RADIAL ANALYSIS	0.897216212875875
519	ebi-a-GCST90001654	CD28- CD4-CD8- T cell Absolute Count	14	5e-06	1.00577937782217	0.961617366464215	1.05196951732672	0.8013884525	0.005762741287	0.02290887586	0.8229297125	-0.006605434083	0.02951774217	0.834468888	-0.00740535141	0.03467431409	0.8628088386	-0.00507779387	0.02880917724	0.383205386728959	0.613865058907787	0.963408174921547	not_robust	25.7114293556019	NO PLEIOTROPIC SNPS FOR REMOVAL	THERE WERE 4 OUTLITER SNPs IN RADIAL ANALYSIS	0.948849351926265
520	ebi-a-GCST90001655	CD28+ CD4-CD8- T cell %T cell	14	5e-06	0.986611698312721	0.942933516333595	1.03231312323311	0.5596015149	-0.01347873305	0.02310243269	0.5777782732	-0.01700499039	0.03054974025	0.4733075536	-0.02453769393	0.03314202684	0.6218125274	-0.0155216595	0.03071829649	0.384389155869455	0.639940093140266	0.95258999096865	not_robust	23.5534707219328	NO PLEIOTROPIC SNPS FOR REMOVAL	THERE WERE 2 OUTLITER SNPs IN RADIAL ANALYSIS	0.861197833676709
521	ebi-a-GCST90001656	CD28+ CD4-CD8- T cell %CD4-CD8- T cell	12	5e-06	1.01054857917682	0.964725988673367	1.05854765276988	0.6576139848	0.0104933311	0.02367576461	0.9061017894	0.003637728635	0.0308394668	0.851330765	-0.00609931173	0.03171218657	0.8862914641	0.003811854121	0.02604586177	0.334441036417869	0.440376137449689	0.93967760894008	not_robust	23.2488913592282	NO PLEIOTROPIC SNPS FOR REMOVAL	THERE WERE 2 OUTLITER SNPs IN RADIAL ANALYSIS	0.897216212875875
522	ebi-a-GCST90001658	CD39+ CD4+ T cell %T cell	7	5e-08	0.993539640588262	0.971849627750958	1.0157137372215	0.564939566	-0.006481317848	0.01126166969	0.617704718	-0.006704596432	0.01343321172	0.6059769439	-0.01173191783	0.02133028325	0.634665253	-0.006446268335	0.01288419642	0.546267251566676	0.774785257591113	0.998222995090098	not_robust	559.670706374386	NO PLEIOTROPIC SNPS FOR REMOVAL	NA	0.862598114257233
523	ebi-a-GCST90001659	CD39+ CD4+ T cell %CD4+ T cell	7	5e-08	0.993605185443131	0.972175936672852	1.01550678976711	0.5641354758	-0.006415348973	0.01112404955	0.606504975	-0.006626334656	0.01286495169	0.602830967	-0.01179359288	0.02125116436	0.6236728213	-0.00646107159	0.01249794066	0.546405809809942	0.769625593970891	0.998289183892234	not_robust	582.518403792157	NO PLEIOTROPIC SNPS FOR REMOVAL	NA	0.862170921135774
524	ebi-a-GCST90001660	CD39+ CD4+ T cell Absolute Count	6	5e-08	0.995168982132885	0.944534929537525	1.04851739414689	0.8557672524	-0.004842724954	0.02664279884	0.7816217649	0.00837363282	0.03020723295	0.7334976903	-0.02897233796	0.07934677753	0.9097118524	0.003995723411	0.03350391547	0.325034052237274	0.759782960764327	0.997912698222142	not_robust	110.914535465767	NO PLEIOTROPIC SNPS FOR REMOVAL	NA	0.960640874239907
525	ebi-a-GCST90001661	CD28- CD8dim T cell %T cell	18	5e-06	0.958309977393595	0.911433441347155	1.00759745156456	0.09607066693	-0.04258398613	0.02558812368	0.8712598765	0.005901962121	0.03641873947	0.5747645859	-0.02650245853	0.04627099772	0.8638550365	0.008176091557	0.04696613121	0.365390365088475	0.678721079583248	0.96174830185319	not_robust	24.6936278741373	NO PLEIOTROPIC SNPS FOR REMOVAL	NA	0.456584298007899
526	ebi-a-GCST90001662	CD28- CD8dim T cell %CD8dim T cell	9	5e-06	0.919054426179434	0.826558906846528	1.02190059448097	0.1188316593	-0.08440993512	0.0541194676	0.2079304207	-0.07274978614	0.05777109072	0.7817041683	0.03616606089	0.1255866922	0.4136584072	-0.0666691056	0.07732161932	0.101694509166913	0.323471498175503	0.956565186553753	not_robust	25.3328432623669	NO PLEIOTROPIC SNPS FOR REMOVAL	NA	0.502611990917588
527	ebi-a-GCST90001663	CD28- CD8dim T cell Absolute Count	18	5e-06	0.984579187115761	0.944974623254335	1.02584360663897	0.4581386751	-0.0155409503	0.02094706901	0.7839851423	0.009194669028	0.03354133974	0.7401556125	-0.01409574599	0.04176993569	0.7085784052	0.01686135063	0.04436032228	0.729308678557081	0.966897970354544	0.960189519263149	not_robust	23.741209257243	NO PLEIOTROPIC SNPS FOR REMOVAL	THERE WERE 2 OUTLITER SNPs IN RADIAL ANALYSIS	0.821675241515191
528	ebi-a-GCST90001664	CD28+ CD45RA+ CD8dim T cell %T cell	6	5e-08	0.976549250675175	0.955597057857679	0.997960836267327	0.03199561712	-0.02373009402	0.01106573896	0.1436696432	-0.03575655947	0.02445292207	0.2818020806	-0.03033962424	0.02441142045	0.2079420161	-0.03525533319	0.02438962452	0.902097623472668	0.673104728696291	0.976959308556075	not_robust	54.5743489722093	NO PLEIOTROPIC SNPS FOR REMOVAL	NA	0.258612461616056
529	ebi-a-GCST90001665	CD28+ CD45RA+ CD8dim T cell %CD8dim T cell	7	5e-07	0.989786963621443	0.970863217902111	1.00907956475259	0.2972782087	-0.01026554727	0.009849051322	0.656468392	-0.01070769068	0.02407335244	0.5198362595	-0.01773301999	0.02563120969	0.6637449318	-0.01101648086	0.02410570898	0.966301560314902	0.649512555466492	0.961386300674206	not_robust	44.7741985180759	NO PLEIOTROPIC SNPS FOR REMOVAL	NA	0.703833073458076
530	ebi-a-GCST90001666	CD28+ CD45RA+ CD8dim T cell Absolute Count	7	5e-08	0.995523760458682	0.982818606366807	1.00839315741231	0.493604461	-0.004486287899	0.006553274805	0.5814092141	-0.007470553132	0.01355011967	0.9005384182	-0.001650056183	0.01255190966	0.6195610872	-0.007139929887	0.01364564002	0.902856192273389	0.669199724348064	0.963591954801272	not_robust	44.241618851845	NO PLEIOTROPIC SNPS FOR REMOVAL	NA	0.839743491801961
531	ebi-a-GCST90001667	CD28+ CD45RA- CD8dim T cell %T cell	6	5e-07	0.990885367926656	0.95371382490429	1.02950569314614	0.6388026605	-0.009156424474	0.0195077561	0.8066852485	0.007061409298	0.02885688446	0.9047346973	-0.003337201174	0.02618442194	0.7481303495	0.009034774513	0.02662323014	0.542430546996552	0.712137156750119	0.97399523681149	not_robust	40.6876252307239	NO PLEIOTROPIC SNPS FOR REMOVAL	THERE WERE 1 OUTLITER SNPs IN RADIAL ANALYSIS	0.893508861259001
532	ebi-a-GCST90001668	CD28+ CD45RA- CD8dim T cell %CD8dim T cell	16	5e-06	1.00942887348222	0.989558176252918	1.02969858172256	0.3548692244	0.009384699114	0.01014358224	0.1549646767	0.0203613156	0.01431665156	0.604568577	0.007171295415	0.01353649857	0.2802229534	0.01539642117	0.01374370844	0.680691745593989	0.768483274020092	0.965121611363975	not_robust	27.3518217307628	NO PLEIOTROPIC SNPS FOR REMOVAL	THERE WERE 3 OUTLITER SNPs IN RADIAL ANALYSIS	0.751478140784317
533	ebi-a-GCST90001669	CD28+ CD45RA- CD8dim T cell Absolute Count	19	5e-06	0.998712895111311	0.990622158153382	1.00686971177883	0.7563027639	-0.00128793392	0.00415007997	0.9244146685	-0.0006479875344	0.006829958385	0.5527369048	-0.00341074939	0.005631391951	0.980424375	-0.0001464371914	0.005885722022	0.877567876451457	0.329372947008852	0.965597305018417	not_robust	NA	NO PLEIOTROPIC SNPS FOR REMOVAL	NA	0.931659758299597
534	ebi-a-GCST90001670	CD39+ CD8+ T cell %T cell	7	5e-08	0.98475760195178	0.957412132626023	1.01288410868783	0.2850632045	-0.01535975748	0.01436814905	0.3034515789	-0.0141963292	0.01379543669	0.6121575074	0.01483902443	0.02746280091	0.4708103253	-0.01046421816	0.01359921559	0.27816637960716	0.260479452125946	0.989511037381239	not_robust	485.613232666259	NO PLEIOTROPIC SNPS FOR REMOVAL	THERE WERE 1 OUTLITER SNPs IN RADIAL ANALYSIS	0.691924876650581
535	ebi-a-GCST90001671	CD39+ CD8+ T cell %CD8+ T cell	12	5e-06	1.01281026454056	0.933226588114405	1.0991806759721	0.7604719644	0.01272890717	0.04175314035	0.1638018657	-0.05765891309	0.04140978877	0.7427828109	0.0285515421	0.08461963187	0.1084530403	-0.07075956115	0.04050259328	0.0240119490329299	0.831560724662308	0.995678526445347	not_robust	73.9946869645322	NO PLEIOTROPIC SNPS FOR REMOVAL	NA	0.933185372646302
536	ebi-a-GCST90001672	CD39+ CD8+ T cell Absolute Count	6	5e-08	0.985829148509905	0.954522666606044	1.01816242196465	0.3860438015	-0.01427221677	0.01646513889	0.3363702652	-0.01327187579	0.01380528669	0.5034611484	0.02171720514	0.02957338092	0.6254870656	-0.007281835827	0.01401306463	0.156715134800701	0.230478597834618	0.991267826594136	not_robust	537.784916885339	NO PLEIOTROPIC SNPS FOR REMOVAL	THERE WERE 1 OUTLITER SNPs IN RADIAL ANALYSIS	0.779318406292695
537	ebi-a-GCST90001675	CD28- CD127- CD25++ CD8+ T cell Absolute Count	12	5e-06	1.03571574646486	0.981849198888731	1.09253753905322	0.197815623	0.03509273019	0.02725014178	0.2659221175	0.04766785343	0.04284740897	0.855471931	-0.01443596876	0.07723655051	0.3054231208	0.06103834768	0.05678407362	0.681943240981752	0.499072702847022	0.95879757183807	not_robust	23.7155627079995	NO PLEIOTROPIC SNPS FOR REMOVAL	NA	0.611849622208822
538	ebi-a-GCST90001678	CD28- CD25++ CD8+ T cell Absolute Count	14	5e-06	0.968869401978954	0.914123075073555	1.0268944562148	0.286560345	-0.03162545225	0.02967582087	0.114398538	-0.05827902857	0.03691518817	0.109903273	-0.07787988203	0.04511103194	0.127168963	-0.06993469429	0.04291572708	0.195451279511274	0.207280105239184	0.954306708713329	not_robust	23.858061711953	NO PLEIOTROPIC SNPS FOR REMOVAL	NA	0.692784909897314
539	ebi-a-GCST90001679	CD25++ CD8+ T cell %T cell	11	5e-06	0.992488595484298	0.936509004984683	1.05181435194262	0.799075053	-0.007539757183	0.02962060428	0.7398317123	-0.0130776775	0.03938155473	0.858641004	-0.00914088752	0.04987395714	0.6166249627	-0.02329916176	0.04509560761	0.331792488701056	0.96806177689021	0.962307728815318	not_robust	24.1327542271858	NO PLEIOTROPIC SNPS FOR REMOVAL	NA	0.948849351926265
540	ebi-a-GCST90001680	CD25++ CD8+ T cell %CD8+ T cell	12	5e-06	1.01606189489592	0.966799740522365	1.06783414495093	0.5297309107	0.01593426747	0.02535620715	0.5210158557	-0.02460565162	0.03833968166	0.3649635323	-0.04599378462	0.0484626488	0.4107203761	-0.03822163281	0.04469711636	0.598094560363014	0.150844869792373	0.96297240010046	not_robust	24.7999481294834	NO PLEIOTROPIC SNPS FOR REMOVAL	NA	0.850361451680607
541	ebi-a-GCST90001681	CD25++ CD8+ T cell Absolute Count	21	5e-06	1.02741469124111	0.988733959707117	1.06760867007213	0.1671770826	0.02704563839	0.01957939858	0.5406312583	0.02073463279	0.03388794388	0.3983946341	-0.03682797636	0.04262775305	0.74326259	-0.01583789907	0.0476889088	0.791960368680766	0.0920939100527906	0.960461444125916	not_robust	24.0752570558277	NO PLEIOTROPIC SNPS FOR REMOVAL	THERE WERE 1 OUTLITER SNPs IN RADIAL ANALYSIS	0.577944266729367
542	ebi-a-GCST90001684	CD127- CD8+ T cell Absolute Count	6	5e-06	0.963640423400351	0.899617037807867	1.03222018546244	0.2910105707	-0.03703705873	0.03507605155	0.307578736	-0.06455516953	0.06326979617	0.5785574615	-0.1397885995	0.2315216821	0.4242709113	-0.0665779666	0.07655831596	0.76456221000756	0.673353931343889	0.962005181276332	not_robust	24.4700752861723	NO PLEIOTROPIC SNPS FOR REMOVAL	THERE WERE 1 OUTLITER SNPs IN RADIAL ANALYSIS	0.697665550957546
543	ebi-a-GCST90001686	CD28- CD8+ T cell %CD8+ T cell	13	5e-06	1.00617445231925	0.937294596983995	1.0801161467884	0.8649048976	0.006155468492	0.03618015826	0.8578952488	0.009699771919	0.05417230738	0.3952074273	0.07851362672	0.08873870806	0.5574936429	0.04466255101	0.0740214962	0.604009134499597	0.38241387716007	0.961108490036531	not_robust	24.0814405144091	NO PLEIOTROPIC SNPS FOR REMOVAL	THERE WERE 3 OUTLITER SNPs IN RADIAL ANALYSIS	0.963821410586678
544	ebi-a-GCST90001687	CD28- CD8+ T cell Absolute Count	11	5e-06	1.02019362514651	0.943363194029324	1.10328136541356	0.6167423907	0.01999243786	0.03994712292	0.9854956548	0.001104198658	0.06073866316	0.6328998072	0.04588614221	0.09282095719	0.4011463878	-0.08356879229	0.09530658926	0.552947771111662	0.760647364774078	0.956629061831532	not_robust	23.6551786611778	NO PLEIOTROPIC SNPS FOR REMOVAL	THERE WERE 3 OUTLITER SNPs IN RADIAL ANALYSIS	0.883178801041328
545	ebi-a-GCST90001688	CD28+ CD45RA+ CD8+ T cell %T cell	36	5e-08	0.998042276582843	0.993886350353059	1.00221558077825	0.3573288116	-0.001959642262	0.002128965439	0.7759001892	-0.00106546586	0.003742865609	0.2479851301	-0.005989452823	0.0050955044	0.5393831317	-0.002196225115	0.003543259122	0.878550692319235	0.370997478443379	0.966832697251293	not_robust	NA	NO PLEIOTROPIC SNPS FOR REMOVAL	THERE WERE 1 OUTLITER SNPs IN RADIAL ANALYSIS	0.753558371178503
546	ebi-a-GCST90001689	CD28+ CD45RA+ CD8+ T cell %CD8+ T cell	19	5e-06	1.00466447230681	0.996963999320121	1.01242442315255	0.2358413361	0.004653627367	0.003925635738	0.7980516079	0.002005474682	0.007837881023	0.4859815776	0.004634723269	0.006507315945	0.6026027853	0.003646677497	0.006880785506	0.988676340455354	0.992188998769545	0.959683096818601	not_robust	NA	NO PLEIOTROPIC SNPS FOR REMOVAL	THERE WERE 2 OUTLITER SNPs IN RADIAL ANALYSIS	0.644876458627219
547	ebi-a-GCST90001690	CD28+ CD45RA+ CD8+ T cell Absolute Count	23	5e-06	0.998243524413584	0.989617942105017	1.00694428792794	0.6913308243	-0.001758019998	0.00442770786	0.9637949315	0.0003147549361	0.006934164177	0.7569359563	0.001973136011	0.006292353483	0.935372303	0.0005197165335	0.006336444821	0.963856396573847	0.0317578300698047	0.958281382821448	not_robust	NA	NO PLEIOTROPIC SNPS FOR REMOVAL	THERE WERE 2 OUTLITER SNPs IN RADIAL ANALYSIS	0.912998510025482
548	ebi-a-GCST90001691	CD28+ CD45RA- CD8+ T cell %T cell	17	5e-06	0.975816777764433	0.949421283555706	1.00294611070902	0.08016376901	-0.02448043789	0.01399092721	0.2630570674	-0.02750416347	0.02457495768	0.1120718551	-0.03922512411	0.02323654141	0.2344976137	-0.02727815789	0.02207957373	0.909992410731043	0.307838463301637	0.96181549253277	not_robust	24.6348491618342	NO PLEIOTROPIC SNPS FOR REMOVAL	THERE WERE 1 OUTLITER SNPs IN RADIAL ANALYSIS	0.415224111800582
549	ebi-a-GCST90001692	CD28+ CD45RA- CD8+ T cell %CD8+ T cell	15	5e-06	0.992101036219689	0.970982883015766	1.01367849349843	0.4700429163	-0.007930325856	0.01097760877	0.721380356	0.004993940622	0.01400374749	0.9373429394	-0.0009987328763	0.01246164489	0.9411392499	-0.0009200366538	0.01223862578	0.221757416611586	0.276479927400432	0.970322587227839	not_robust	32.2045014506468	NO PLEIOTROPIC SNPS FOR REMOVAL	THERE WERE 2 OUTLITER SNPs IN RADIAL ANALYSIS	0.825041941467202
550	ebi-a-GCST90001693	CD28+ CD45RA- CD8+ T cell Absolute Count	7	5e-07	0.991928861201409	0.957794034880594	1.02728021876539	0.6501338886	-0.008103886767	0.01786664911	0.6827040938	-0.008043675722	0.01967746831	0.5294642249	-0.01582511482	0.02343513123	0.6255241885	-0.008621743027	0.0167687286	0.247652736779484	0.598500488099949	0.976950659120125	not_robust	37.2727059592153	NO PLEIOTROPIC SNPS FOR REMOVAL	NA	0.896274747655179
551	ebi-a-GCST90001694	CD28- CD4-CD8- T cell %T cell	14	5e-06	0.992112055659235	0.954361834922376	1.03135550371673	0.6890730317	-0.007919218743	0.01979243817	0.6962542794	-0.01094387638	0.02803378058	0.9388329704	-0.002344917333	0.02992482298	0.7994377974	-0.006949857408	0.02679871373	0.549417343470986	0.799674467360344	0.962859311205312	not_robust	25.0228082888196	NO PLEIOTROPIC SNPS FOR REMOVAL	THERE WERE 2 OUTLITER SNPs IN RADIAL ANALYSIS	0.91141869447845
552	ebi-a-GCST90001695	CD45RA- CD28- CD8+ T cell Absolute Count	142	5e-08	0.999997367045213	0.999975788441018	1.00001894611506	0.8109890666	-2.63e-06	1.1e-05	0.6070750478	1.06e-05	2.06e-05	0.6261116371	-8.57e-06	1.76e-05	0.8459510807	3.47e-06	1.78e-05	0.963675800741756	0.635338334065515	0.967302389888273	not_robust	NA	NO PLEIOTROPIC SNPS FOR REMOVAL	THERE WERE 5 OUTLITER SNPs IN RADIAL ANALYSIS	0.950423733485794
553	ebi-a-GCST90001696	CD45RA- CD28- CD8+ T cell %CD8+ T cell	9	5e-08	1.00041832897743	0.999081568420597	1.00175687810573	0.539819942	0.0004182415023	0.0006821913767	0.7171398911	0.0003973267374	0.001096727571	0.4398416945	0.0008521122715	0.001040588882	0.620292532	0.0005348053627	0.001037900733	0.809316711550526	0.419279000991452	0.978076267455065	not_robust	43.0497717084653	NO PLEIOTROPIC SNPS FOR REMOVAL	THERE WERE 1 OUTLITER SNPs IN RADIAL ANALYSIS	0.856586593167415
554	ebi-a-GCST90001697	CD45RA- CD28- CD8+ T cell %T cell	37	5e-08	0.999699063428754	0.998896209601888	1.00050256254215	0.4627852634	-0.0003009818617	0.0004099072253	0.7673404742	-0.0002251731514	0.0007610917801	0.2996018729	-0.0007529516983	0.0007151217798	0.6212976859	-0.0003996340103	0.0008019815507	0.949831325423122	0.373673805213204	0.968864191133677	not_robust	42.0100660215875	NO PLEIOTROPIC SNPS FOR REMOVAL	THERE WERE 1 OUTLITER SNPs IN RADIAL ANALYSIS	0.821675241515191
555	ebi-a-GCST90001698	CD45RA+ CD28- CD8+ T cell Absolute Count	399	5e-08	0.999993992977617	0.999982277125994	1.0000057089665	0.3149285531	-6.01e-06	5.98e-06	0.5670518518	-6.34e-06	1.11e-05	0.8973578035	1.22e-06	9.44e-06	0.7819603647	2.6e-06	9.4e-06	0.999301463390074	0.275879092493767	0.965721786448247	not_robust	NA	NO PLEIOTROPIC SNPS FOR REMOVAL	THERE WERE 26 OUTLITER SNPs IN RADIAL ANALYSIS	0.721265926479651
556	ebi-a-GCST90001699	CD45RA+ CD28- CD8+ T cell %CD8+ T cell	21	5e-06	0.999750427596512	0.999023020534933	1.00047836429657	0.5014914855	-0.0002496035519	0.0003713538106	0.482743428	-0.0003985754369	0.0005678546317	0.4893740628	-0.0003456446868	0.0004902883947	0.2951840404	-0.0005717328719	0.0005318568999	0.821174698614855	0.659016730919928	0.960902870882331	not_robust	NA	NO PLEIOTROPIC SNPS FOR REMOVAL	THERE WERE 2 OUTLITER SNPs IN RADIAL ANALYSIS	0.844580137684006
557	ebi-a-GCST90001700	CD45RA+ CD28- CD8+ T cell %T cell	61	5e-08	0.999712372311688	0.999250164025549	1.00017479439464	0.2227563636	-0.0002876690611	0.0002359429495	0.2849192713	-0.0004862927342	0.0004547623202	0.8261473803	-0.0001309634329	0.0005936063081	0.4434926669	-0.0003472061089	0.0004500940339	0.992542459870854	0.760206724638627	0.945931415851861	not_robust	NA	NO PLEIOTROPIC SNPS FOR REMOVAL	THERE WERE 5 OUTLITER SNPs IN RADIAL ANALYSIS	0.630144108073075
558	ebi-a-GCST90001701	BAFF-R on CD20- CD38- B cell	10	5e-06	1.00708935878689	0.938711613865772	1.08044788367432	0.8438855031	0.007064347423	0.03587311982	0.90547301	0.005283969792	0.04449639265	0.8834624478	0.01202068501	0.0794339921	0.7933063712	0.01244052079	0.04608908861	0.261530339787991	0.945083387425406	0.97528700714418	not_robust	37.1584948291542	NO PLEIOTROPIC SNPS FOR REMOVAL	NA	0.9570845713271
559	ebi-a-GCST90001702	BAFF-R on CD24+ CD27+ B cell	10	5e-08	0.992038376711106	0.967841942590213	1.01683973132408	0.5257671497	-0.007993486245	0.01259847002	0.6491868458	-0.007371939859	0.01620590771	0.8026040192	-0.006766644033	0.02618427102	0.566676938	-0.01003014932	0.01686520669	0.750814558938498	0.954953796040488	0.98974634739238	not_robust	274.114414617556	NO PLEIOTROPIC SNPS FOR REMOVAL	NA	0.849330395592083
560	ebi-a-GCST90001703	BAFF-R on IgD+ CD24+ B cell	8	5e-08	0.989472459011606	0.974264909217055	1.0049173873349	0.1804863348	-0.01058334756	0.007902389816	0.658197462	-0.007711946716	0.01743194144	0.7492556033	-0.00879867721	0.02628973097	0.6625132408	-0.007832320447	0.01719339025	0.971551810212713	0.935252393408153	0.991617994587637	not_robust	320.166019825916	NO PLEIOTROPIC SNPS FOR REMOVAL	NA	0.594845771116416
561	ebi-a-GCST90001704	BAFF-R on IgD+ CD24- B cell	9	5e-08	0.997005132879709	0.970217278700765	1.02453260399526	0.8291079994	-0.002999360709	0.01389585367	0.6359599621	-0.007858347355	0.016601384	0.587165108	-0.01204452972	0.02116933816	0.6446430632	-0.007565096056	0.01578798366	0.538972857296267	0.567006787885932	0.995891597080377	not_robust	307.2019534898	NO PLEIOTROPIC SNPS FOR REMOVAL	THERE WERE 1 OUTLITER SNPs IN RADIAL ANALYSIS	0.953871913172452
562	ebi-a-GCST90001705	BAFF-R on IgD+ CD38- B cell	8	5e-08	0.997927593274487	0.969009018043158	1.02770919865088	0.8900256028	-0.002074557132	0.01500347115	0.670301664	-0.006742302451	0.01583688879	0.3741878469	-0.02280622279	0.02375970633	0.7596868908	-0.005652594234	0.01776970959	0.454481497003498	0.298170510296877	0.996176050984606	not_robust	333.744793435912	NO PLEIOTROPIC SNPS FOR REMOVAL	THERE WERE 1 OUTLITER SNPs IN RADIAL ANALYSIS	0.973501834641548
563	ebi-a-GCST90001706	BAFF-R on IgD+ CD38- naive B cell	7	5e-08	1.00046736520243	0.977130744602227	1.02436132970369	0.969047767	0.0004672560213	0.01204187214	0.8758979125	-0.002536358804	0.01624086521	0.5688943073	-0.01458901123	0.02394052004	0.9108788086	-0.001967981843	0.01685842436	0.699280509704461	0.45514069949455	0.993321827807187	not_robust	206.373478570353	NO PLEIOTROPIC SNPS FOR REMOVAL	THERE WERE 1 OUTLITER SNPs IN RADIAL ANALYSIS	0.992887976168673
564	ebi-a-GCST90001707	BAFF-R on IgD+ CD38- unswitched memory B cell	8	5e-08	0.992920831788217	0.965251540629724	1.02138327337537	0.6222313924	-0.007104344411	0.0144194915	0.6566648039	-0.007468742422	0.01680171644	0.6817119302	-0.01157174435	0.02686577197	0.6245599683	-0.009075186208	0.0177330946	0.56557079005307	0.843552811172978	0.983385046634454	not_robust	173.581435356085	NO PLEIOTROPIC SNPS FOR REMOVAL	NA	0.88469009678179
565	ebi-a-GCST90001708	BAFF-R on IgD+ CD38+ B cell	9	5e-08	0.99809166364824	0.970323659280719	1.0266543122143	0.8944383628	-0.001910159545	0.01439562971	0.6804270681	-0.007040322019	0.01709312112	0.5913576299	-0.01237766913	0.02200670045	0.7102813591	-0.006891989325	0.0179019356	0.547626980925658	0.524243413170395	0.995501355405457	not_robust	273.366269778109	NO PLEIOTROPIC SNPS FOR REMOVAL	THERE WERE 1 OUTLITER SNPs IN RADIAL ANALYSIS	0.973651950392346
566	ebi-a-GCST90001709	BAFF-R on IgD+ CD38dim B cell	9	5e-08	0.997256814591305	0.970394255708009	1.02486298573891	0.8436907828	-0.002746954837	0.01393157451	0.6788859244	-0.007004304507	0.01691926938	0.6059025507	-0.01137457791	0.02106170182	0.6826690282	-0.007037416778	0.01659389462	0.535174312070685	0.580875942011558	0.995929301793991	not_robust	309.267524124404	NO PLEIOTROPIC SNPS FOR REMOVAL	THERE WERE 1 OUTLITER SNPs IN RADIAL ANALYSIS	0.9570845713271
567	ebi-a-GCST90001710	BAFF-R on IgD- CD24- B cell	11	5e-08	0.989981098306696	0.96627546440574	1.01426830247343	0.4154737005	-0.01006942866	0.01236576374	0.6357837701	-0.008553137335	0.01805975876	0.7047055212	-0.008933818299	0.02283336253	0.5301528367	-0.01124030406	0.0172847356	0.821930250256969	0.945712386985079	0.989868268395933	not_robust	227.315732420937	NO PLEIOTROPIC SNPS FOR REMOVAL	NA	0.79583441309754
568	ebi-a-GCST90001711	BAFF-R on IgD- CD27- B cell	11	5e-08	0.990109946998856	0.966497133116261	1.01429965341465	0.4196210348	-0.009939284445	0.01231513375	0.641395101	-0.008413205639	0.01806381504	0.7099795154	-0.008722458642	0.02272186812	0.57473195	-0.01048416197	0.01807530612	0.821390714718191	0.941538995301344	0.990075271530917	not_robust	231.130683973128	NO PLEIOTROPIC SNPS FOR REMOVAL	NA	0.800593099085046
569	ebi-a-GCST90001712	BAFF-R on IgD- CD38- B cell	8	5e-08	0.988463964038387	0.970109484880193	1.00716571008802	0.2249973054	-0.01160309223	0.009562882965	0.6300544767	-0.007982321287	0.01657286078	0.7734865739	-0.008141112471	0.02703622866	0.6652695448	-0.0081273135	0.01799977075	0.920976126752914	0.879975203193372	0.991280773867214	not_robust	322.480006833382	NO PLEIOTROPIC SNPS FOR REMOVAL	NA	0.631945350738654
570	ebi-a-GCST90001713	BAFF-R on IgD- CD38+ B cell	10	5e-06	0.984764878988447	0.936131794636672	1.03592450597783	0.5524257781	-0.01535236784	0.0258401216	0.6001231056	-0.02194528212	0.04186245484	0.7503930994	-0.02128875552	0.06465075125	0.6510783772	-0.02135959572	0.0456639413	0.796806616127225	0.917313032537161	0.97559941993607	not_robust	39.1386508265063	NO PLEIOTROPIC SNPS FOR REMOVAL	NA	0.860886801906908
571	ebi-a-GCST90001714	BAFF-R on IgD- CD38dim B cell	20	5e-05	1.01903200909397	0.981807450234033	1.05766791167714	0.3207169873	0.01885316601	0.01898634441	0.3357326367	0.02924745035	0.03038282001	0.6869761922	-0.01318734403	0.03220041704	0.5512736827	0.02341086609	0.03859135786	0.656827440380457	0.210548915529911	0.949391169554067	not_robust	19.154162047462	NO PLEIOTROPIC SNPS FOR REMOVAL	THERE WERE 1 OUTLITER SNPs IN RADIAL ANALYSIS	0.723772519178329
572	ebi-a-GCST90001715	BAFF-R on memory B cell	10	5e-08	0.992371895972578	0.970165872939115	1.01508619029523	0.5072136405	-0.007657346819	0.0115463634	0.6366367238	-0.007958889894	0.01684754817	0.7371099397	-0.009110371931	0.02620946307	0.5739334891	-0.0102346092	0.01754223126	0.841995499326705	0.946632698213305	0.989510997349328	not_robust	271.14595297083	NO PLEIOTROPIC SNPS FOR REMOVAL	NA	0.844580137684006
573	ebi-a-GCST90001716	BAFF-R on naive-mature B cell	9	5e-08	0.996837716460174	0.969814975032396	1.024613414455	0.8212916697	-0.003167294124	0.01402177497	0.6428028866	-0.007921258167	0.01707964742	0.5796227977	-0.01241774725	0.02138257681	0.6514855986	-0.007735746336	0.01648901775	0.53488723602022	0.563658927089471	0.995773882211155	not_robust	300.504958841937	NO PLEIOTROPIC SNPS FOR REMOVAL	THERE WERE 1 OUTLITER SNPs IN RADIAL ANALYSIS	0.951438318342846
574	ebi-a-GCST90001717	BAFF-R on unswitched memory B cell	10	5e-08	0.992335099010531	0.970184915532537	1.01499099085427	0.504090156	-0.007694427317	0.01151743049	0.6530204377	-0.007920613304	0.01761819339	0.7331652928	-0.009202689085	0.02606546051	0.5795793334	-0.009830752893	0.01710612645	0.84228478495625	0.944199081021056	0.989652905902286	not_robust	272.831296322758	NO PLEIOTROPIC SNPS FOR REMOVAL	NA	0.844580137684006
575	ebi-a-GCST90001718	BAFF-R on switched memory B cell	11	5e-08	0.991215063144671	0.968261870553199	1.01471237408487	0.4604109825	-0.008823751905	0.01195354539	0.6059900024	-0.00852078783	0.01651936965	0.7621623129	-0.006972049828	0.02234774557	0.5129900081	-0.0112960995	0.01665430765	0.823683888224155	0.910613913631916	0.99049453168867	not_robust	243.452664810797	NO PLEIOTROPIC SNPS FOR REMOVAL	NA	0.821675241515191
576	ebi-a-GCST90001719	BAFF-R on IgD+ B cell	9	5e-08	0.997625728036277	0.970645361562221	1.02535604933822	0.865061364	-0.002377095017	0.01398827168	0.6960504277	-0.006435111373	0.01647251519	0.6245487516	-0.01079813782	0.02109908071	0.7616015667	-0.005769659684	0.01837860557	0.537276137223046	0.589066256328632	0.99587559060065	not_robust	305.23285125709	NO PLEIOTROPIC SNPS FOR REMOVAL	THERE WERE 1 OUTLITER SNPs IN RADIAL ANALYSIS	0.963821410586678
577	ebi-a-GCST90001720	BAFF-R on transitional B cell	7	5e-08	0.996269441061989	0.971044236309011	1.02214993105434	0.7751501312	-0.003737534828	0.01308455073	0.6934825664	-0.0070761211	0.01795362033	0.4450604469	-0.02158685553	0.02605164418	0.7401323618	-0.006439277109	0.01853411976	0.709173022035713	0.415974484620853	0.995611685251858	not_robust	301.745993951325	NO PLEIOTROPIC SNPS FOR REMOVAL	THERE WERE 1 OUTLITER SNPs IN RADIAL ANALYSIS	0.941226042570507
578	ebi-a-GCST90001721	CD19 on CD20- B cell	6	5e-06	1.0172296083474	0.967442524302149	1.06957886396922	0.5046329877	0.01708286184	0.02560312453	0.5459570381	0.01918006988	0.03176405177	0.3459567674	0.03360114494	0.03148138165	0.3529767053	0.03292029089	0.03216173145	0.365167413945025	0.405936417908757	0.94962555887988	not_robust	24.1612347578279	NO PLEIOTROPIC SNPS FOR REMOVAL	THERE WERE 1 OUTLITER SNPs IN RADIAL ANALYSIS	0.844580137684006
579	ebi-a-GCST90001722	CD19 on CD20- CD38- B cell	12	5e-06	0.999410316852181	0.948497985544329	1.05305545889733	0.9823589616	-0.0005898570793	0.02667640631	0.204624934	-0.04543495245	0.03581829149	0.1581280728	-0.06368509769	0.04174810893	0.2279660215	-0.04387503033	0.03436314404	0.473527907205102	0.0748925384309999	0.951543548032428	not_robust	23.1479882265747	NO PLEIOTROPIC SNPS FOR REMOVAL	THERE WERE 1 OUTLITER SNPs IN RADIAL ANALYSIS	0.997789821395044
580	ebi-a-GCST90001723	CD19 on CD24+ CD27+ B cell	9	5e-07	1.02025036760271	0.960984933124685	1.08317079354085	0.5114357634	0.02004805561	0.03053296126	0.8993227582	-0.005476658135	0.04328795099	0.829476936	0.01054913789	0.04718507156	0.9362155219	0.003958023351	0.04793045488	0.541865520176022	0.787811008380409	0.96105995121914	not_robust	31.6313013085853	NO PLEIOTROPIC SNPS FOR REMOVAL	NA	0.845460660388409
581	ebi-a-GCST90001724	CD19 on IgD+ CD24+ B cell	7	5e-07	1.01803191413194	0.937122073820508	1.10592739958194	0.6723147407	0.01787126747	0.04225152609	0.8887123707	-0.007943935645	0.05676927984	0.7897137975	-0.01792526701	0.06371158018	0.6744895983	-0.0268945365	0.06095107087	0.421558236634035	0.47456102991475	0.943637739134289	not_robust	32.5277911693165	NO PLEIOTROPIC SNPS FOR REMOVAL	NA	0.902249919483689
582	ebi-a-GCST90001725	CD19 on IgD+ CD24- B cell	6	5e-07	0.972478913330543	0.909274149645593	1.04007711782103	0.4156852369	-0.02790688668	0.03428660655	0.5438080473	-0.02429367829	0.04001827585	0.9785164271	-0.001376830059	0.04805746261	0.5484012073	-0.02641918291	0.04107182284	0.347765143769961	0.459073377284681	0.972116237849151	not_robust	30.4335131181026	NO PLEIOTROPIC SNPS FOR REMOVAL	NA	0.79583441309754
583	ebi-a-GCST90001728	CD19 on IgD+ CD38- unswitched memory B cell	13	5e-06	0.985557924199613	0.957058187078178	1.0149063401443	0.3312069898	-0.01454737766	0.0149712807	0.3723441443	-0.01781362156	0.01996839003	0.4464611066	-0.01642459706	0.02080177116	0.3157539013	-0.0206385866	0.01971309165	0.486100671680479	0.893747255253607	0.957952959282187	not_robust	25.9932166037679	NO PLEIOTROPIC SNPS FOR REMOVAL	THERE WERE 1 OUTLITER SNPs IN RADIAL ANALYSIS	0.733866452785618
584	ebi-a-GCST90001729	CD19 on IgD+ CD38+ B cell	13	5e-06	1.00700233349492	0.960702508475941	1.05553351918786	0.7713789741	0.006977931008	0.02401449668	0.7190621564	-0.01367864678	0.03802661139	0.9542007314	-0.002622240502	0.04462977265	0.7118187449	-0.01622124535	0.04287988748	0.749093481347304	0.784426491496389	0.96643726550485	not_robust	31.5005842217151	NO PLEIOTROPIC SNPS FOR REMOVAL	NA	0.940111725535731
585	ebi-a-GCST90001730	CD19 on IgD+ CD38dim B cell	15	5e-06	0.998194825711476	0.964096528437832	1.03349911620537	0.918845288	-0.001806805579	0.01773318907	0.767391957	0.007189556611	0.02430644797	0.7706051733	0.006534214975	0.02194591031	0.8986142547	0.002974806934	0.02292819099	0.469118181553606	0.513691937693483	0.959961180946834	not_robust	25.9757882046433	NO PLEIOTROPIC SNPS FOR REMOVAL	NA	0.982169666404657
586	ebi-a-GCST90001733	CD19 on IgD- CD38- B cell	12	5e-06	1.00754051942069	0.969641427353047	1.04692092317638	0.7009597928	0.007512231817	0.01956182151	0.9931439169	0.0003692362788	0.04296976831	0.7958669556	0.01474145751	0.05548140361	0.9849603657	0.001003379819	0.05203336588	0.949273404895441	0.879530918392103	0.960406698484561	not_robust	23.3438100860845	NO PLEIOTROPIC SNPS FOR REMOVAL	NA	0.91547096104845
587	ebi-a-GCST90001735	CD19 on IgD- CD38dim B cell	17	5e-06	1.01152717087275	0.96368082014781	1.06174907295227	0.6429394991	0.01146123923	0.02472264176	0.9561092283	0.002015000187	0.03661193903	0.5539304123	0.02510111523	0.0414585571	0.737723511	0.0169072661	0.04961751065	0.540118104767087	0.680849465018202	0.957990167538938	not_robust	26.3171794927533	NO PLEIOTROPIC SNPS FOR REMOVAL	NA	0.89486877904828
588	ebi-a-GCST90001736	CD19 on memory B cell	16	5e-06	1.03758530631228	0.984288381353907	1.09376813571067	0.1702554814	0.03689619269	0.02690436075	0.5302548157	0.02489298204	0.03966269044	0.6238035412	0.02253424067	0.04493246925	0.9441291298	0.003381034087	0.04744378656	0.509006214156216	0.691003186285656	0.96217091945382	not_robust	25.5929627569195	NO PLEIOTROPIC SNPS FOR REMOVAL	NA	0.578496282263166
589	ebi-a-GCST90001737	CD19 on naive-mature B cell	18	5e-06	1.00464044344736	0.972520446072815	1.03782128662263	0.7800455924	0.004629709783	0.01657851493	0.5942549828	0.0127134642	0.023866974	0.800280215	0.005768464423	0.02242534224	0.813808573	0.005547293665	0.0231907814	0.615824905162302	0.934389997374175	0.95809363563862	not_robust	23.4808421535272	NO PLEIOTROPIC SNPS FOR REMOVAL	NA	0.944019845576258
590	ebi-a-GCST90001738	CD19 on unswitched memory B cell	6	5e-07	1.02582587867089	0.933687502229313	1.12705667671286	0.5953972835	0.02549802345	0.04801607155	0.9965990245	0.0002544678221	0.05969914606	0.7061428799	-0.02622156123	0.06473075856	0.8389006769	-0.01330836188	0.06214945382	0.338011512141823	0.314354027291013	0.971347533957278	not_robust	32.8513948477551	NO PLEIOTROPIC SNPS FOR REMOVAL	NA	0.876392731179384
591	ebi-a-GCST90001740	CD19 on switched memory B cell	18	5e-06	1.04593043311893	0.996041235137821	1.09831845543321	0.07171479793	0.0449068559	0.02493544766	0.1191616464	0.06294576469	0.04039381314	0.09194191015	0.09536557844	0.05319583766	0.160831258	0.07633285089	0.05205957949	0.753231077636606	0.275865221143699	0.957636921497292	not_robust	24.5369663518263	NO PLEIOTROPIC SNPS FOR REMOVAL	NA	0.392422690460822
592	ebi-a-GCST90001741	CD19 on IgD+ B cell	17	5e-06	0.986503169659563	0.960511125614186	1.01319857500461	0.3185271324	-0.01358874049	0.01362294551	0.5878356216	-0.01277723556	0.02357531603	0.9024079204	0.002521696387	0.0202202381	0.7470277096	-0.007075707438	0.02156014076	0.803690121390454	0.195210828908348	0.961069831862636	not_robust	24.5644725346104	NO PLEIOTROPIC SNPS FOR REMOVAL	NA	0.72368965850552
593	ebi-a-GCST90001742	CD19 on transitional B cell	6	5e-07	0.992464967507163	0.912476745706558	1.07946500156153	0.8599624067	-0.007563564266	0.04287199681	0.8287511657	-0.01090097233	0.05039664795	0.5768676149	0.03793670563	0.06254127225	0.8300963429	-0.01175746966	0.05200765468	0.282228750861733	0.374176267953821	0.959429645608585	not_robust	33.7645450388822	NO PLEIOTROPIC SNPS FOR REMOVAL	NA	0.961965080887534
594	ebi-a-GCST90001743	CD20 on B cell	15	5e-06	0.967735396459498	0.920519242088531	1.01737340703037	0.1987603231	-0.03279657984	0.02552081364	0.9096794173	-0.003957077861	0.03488166563	0.5701615746	0.04141657939	0.07109506271	0.551826644	0.02964203695	0.04861720481	0.396259976236616	0.284228516823202	0.966270646965069	not_robust	29.2449157856338	NO PLEIOTROPIC SNPS FOR REMOVAL	THERE WERE 2 OUTLITER SNPs IN RADIAL ANALYSIS	0.612056608436003
595	ebi-a-GCST90001745	CD20 on CD24+ CD27+ B cell	7	5e-08	1.01605146074645	0.945626857134488	1.09172086547259	0.6639216792	0.01592399821	0.03664858609	0.4873718077	0.03516758939	0.05063763909	0.2563854184	0.259510066	0.2025818401	0.5135368559	0.03665187997	0.05279898669	0.536756481002077	0.274625958274781	0.978159606452404	not_robust	43.7296358365245	NO PLEIOTROPIC SNPS FOR REMOVAL	NA	0.899411577831986
596	ebi-a-GCST90001746	CD20 on IgD+ CD24+ B cell	13	5e-06	1.02220443985496	0.964366914776121	1.08351074767198	0.4598909148	0.02196151077	0.02971681152	0.4867448814	0.03481943336	0.05006421672	0.7104787771	0.03778149843	0.09917116793	0.4830110388	0.04127304608	0.05701612686	0.822894691199582	0.866265481263662	0.960806482369832	not_robust	27.5803007957745	NO PLEIOTROPIC SNPS FOR REMOVAL	THERE WERE 2 OUTLITER SNPs IN RADIAL ANALYSIS	0.821675241515191
597	ebi-a-GCST90001747	CD20 on IgD+ CD24- B cell	9	5e-07	1.04654763317468	0.97596219338069	1.1222380907088	0.2015867557	0.04549677852	0.0356266368	0.5948428229	0.02332827644	0.0438640509	0.06952873893	0.3637300136	0.1698857271	0.8726326159	0.01122005178	0.0677821476	0.268219534502366	0.0981573462453303	0.976639003506847	not_robust	38.326969334781	NO PLEIOTROPIC SNPS FOR REMOVAL	NA	0.612093118663161
598	ebi-a-GCST90001748	CD20 on IgD+ CD38- B cell	7	5e-07	1.0005517674523	0.910700303672195	1.09926815146014	0.9908321937	0.0005516152846	0.04800664604	0.7084223106	0.02070026623	0.05535188499	0.397580368	0.2985027411	0.3228282205	0.7859012065	0.02610245789	0.09188563091	0.140045446497709	0.393390201936456	0.974553491882095	not_robust	33.7762860476139	NO PLEIOTROPIC SNPS FOR REMOVAL	NA	0.999376860953564
599	ebi-a-GCST90001749	CD20 on IgD+ CD38- naive B cell	10	5e-06	0.966533917448176	0.917351333467419	1.01835336091643	0.2014414148	-0.03403888788	0.02664584626	0.2863053875	-0.04331020905	0.04061874466	0.1845023706	0.1281772299	0.08826249133	0.239281261	-0.09976539448	0.07916465903	0.605053975757568	0.086911063340707	0.96328826831807	not_robust	22.4587674802524	NO PLEIOTROPIC SNPS FOR REMOVAL	NA	0.612056608436003
600	ebi-a-GCST90001751	CD20 on IgD+ CD38+ B cell	6	5e-07	0.983252484467489	0.915518474855283	1.05599774855915	0.642799071	-0.01688934088	0.03641601741	0.9483482347	0.002976912625	0.04595336362	0.5278529706	0.08316202982	0.120436112	0.8877288863	0.007497670618	0.0504791306	0.430594321026501	0.431586643795177	0.981023352483579	not_robust	48.6676602437223	NO PLEIOTROPIC SNPS FOR REMOVAL	NA	0.89486877904828
601	ebi-a-GCST90001752	CD20 on IgD+ CD38dim B cell	8	5e-08	1.01753205840341	0.947921253871123	1.09225474758629	0.6307220709	0.01738014487	0.03615509724	0.6337173026	0.02017977266	0.0423498822	0.2112427026	0.2599376249	0.1857635353	0.9410853817	0.004501974108	0.05877274403	0.193932268224511	0.232270101889272	0.982418879530383	not_robust	50.871345204124	NO PLEIOTROPIC SNPS FOR REMOVAL	NA	0.889052817777679
602	ebi-a-GCST90001753	CD20 on IgD- CD24- B cell	14	5e-06	1.09782245845997	1.05180953661624	1.14584828178718	1.93e-05	0.09332863462	0.0218451967	0.05571905166	0.08056337212	0.04210864139	0.06953723071	0.1337112854	0.06709992737	0.1876443387	0.07262649292	0.05222043451	0.91492998937925	0.512653041224794	0.958653022002134	all_significant	25.5297150337316	NO PLEIOTROPIC SNPS FOR REMOVAL	NA	0.00170396730769231
603	ebi-a-GCST90001754	CD20 on IgD- CD27- B cell	7	5e-07	1.07690040690433	0.991679189962536	1.16944521789805	0.07817878524	0.0740869212	0.04206252164	0.1652409927	0.07200316648	0.05188823853	0.753031952	0.09693276525	0.2915677803	0.3032670685	0.06681920454	0.05935411703	0.431041150073515	0.939831378231899	0.975123876298888	not_robust	34.4380720768404	NO PLEIOTROPIC SNPS FOR REMOVAL	NA	0.41130626852543
604	ebi-a-GCST90001755	CD20 on IgD- CD38- B cell	8	5e-07	1.04814902366916	0.978484024867883	1.12277395225431	0.1801986313	0.04702577395	0.03509009815	0.5463380861	0.03018362589	0.05003448347	0.297517495	0.1409387517	0.1235676318	0.4546813112	0.04583299311	0.05791317719	0.510106588070908	0.455927140279181	0.972731988269996	not_robust	34.7138582985711	NO PLEIOTROPIC SNPS FOR REMOVAL	THERE WERE 1 OUTLITER SNPs IN RADIAL ANALYSIS	0.594845771116416
605	ebi-a-GCST90001757	CD20 on IgD- CD38dim B cell	7	5e-08	1.01615567583124	0.931676669326355	1.10829474593437	0.7174217166	0.01602656166	0.04428367728	0.6675950509	0.0197531487	0.04599628135	0.3519905786	0.1954006529	0.1904699723	0.670968231	0.02416234994	0.05412725927	0.139510204989983	0.377245753422065	0.98272480965446	not_robust	49.8321749810022	NO PLEIOTROPIC SNPS FOR REMOVAL	NA	0.919728275918377
606	ebi-a-GCST90001758	CD20 on memory B cell	6	5e-08	1.01187307760625	0.91830370003618	1.11497658687862	0.8115536733	0.01180314561	0.04950523508	0.518292442	0.03458540848	0.05353945876	0.1645735095	0.4146528572	0.2440762612	0.5281856176	0.04365131424	0.06443349177	0.17745136258831	0.169043091212185	0.980930312519845	not_robust	44.1033636251035	NO PLEIOTROPIC SNPS FOR REMOVAL	NA	0.950423733485794
607	ebi-a-GCST90001759	CD20 on naive-mature B cell	7	5e-08	1.02205880068977	0.95076227421765	1.0987017684594	0.5542430945	0.02181902505	0.0368929833	0.465428272	0.03442492917	0.04716146265	0.2019123127	0.3436252555	0.2340030327	0.7164787492	0.02406059194	0.06318646792	0.38298529407641	0.222777937197478	0.978328770108592	not_robust	40.6372982036099	NO PLEIOTROPIC SNPS FOR REMOVAL	NA	0.861093078460068
608	ebi-a-GCST90001760	CD20 on unswitched memory B cell	7	5e-07	1.08082499196849	1.02476964102209	1.13994659531342	0.004229924453	0.07772463098	0.02717182863	0.2466423264	0.06208266057	0.05358682056	0.468689159	0.1568107513	0.2000869493	0.5367979679	0.04185557002	0.06390858851	0.840545052647647	0.703267233614783	0.976518084807685	all_significant	36.7599016952709	NO PLEIOTROPIC SNPS FOR REMOVAL	NA	0.0759785499673633
609	ebi-a-GCST90001761	CD20 on switched memory B cell	7	5e-08	1.01409953544393	0.940499736931221	1.0934589637879	0.7156943765	0.01400106154	0.03844131199	0.5460940082	0.02594946604	0.04298949184	0.2514898777	0.1946259141	0.1501446499	0.5751305152	0.02958333501	0.04992710513	0.280330707710835	0.269688580098239	0.982404481891459	not_robust	49.0611593987591	NO PLEIOTROPIC SNPS FOR REMOVAL	NA	0.91875011846813
610	ebi-a-GCST90001762	CD20 on IgD+ B cell	6	5e-08	1.03992173451548	0.966827964208554	1.11854151302187	0.2924524268	0.03914545505	0.03718375567	0.433944635	0.04077501228	0.0521113455	0.2749664399	0.4000771797	0.3165902594	0.5739636521	0.03931847491	0.06540751868	0.41971562670504	0.314936436873212	0.98111137608531	not_robust	44.204066140371	NO PLEIOTROPIC SNPS FOR REMOVAL	NA	0.698568726034756
611	ebi-a-GCST90001763	CD20 on transitional B cell	10	5e-06	0.930435950313713	0.866885934887482	0.998644715291807	0.04576293229	-0.07210203889	0.03609481375	0.6900397812	-0.01932575808	0.04845964329	0.384361822	0.1023012741	0.1111693497	0.8566133072	0.01066598685	0.05736178019	0.341019878844349	0.137970813401996	0.971313069517616	not_robust	31.8760440038108	NO PLEIOTROPIC SNPS FOR REMOVAL	NA	0.315602092462492
612	ebi-a-GCST90001765	CD24 on IgD+ CD24+ B cell	14	5e-06	1.00347793250038	0.978853068654353	1.02872228045372	0.7841706533	0.00347189848	0.01267634147	0.6199701403	0.01135855846	0.02290527612	0.5481521686	0.01235917943	0.02000004294	0.6674385771	0.00948750648	0.021581613	0.843511347893663	0.465381429779956	0.975195092539672	not_robust	39.1869025339718	NO PLEIOTROPIC SNPS FOR REMOVAL	THERE WERE 1 OUTLITER SNPs IN RADIAL ANALYSIS	0.94481772095779
613	ebi-a-GCST90001766	CD24 on IgD+ CD38- B cell	12	5e-06	1.02782608850358	0.999599230844697	1.05685002109881	0.05338590081	0.02744597811	0.0142075651	0.3219689551	0.03085829712	0.0311567843	0.2439773496	0.04112552402	0.03321813755	0.2498901148	0.0361372828	0.02974849522	0.960673916323732	0.584397516600703	0.967419781179987	not_robust	28.1398373894184	NO PLEIOTROPIC SNPS FOR REMOVAL	NA	0.344077982941813
614	ebi-a-GCST90001767	CD24 on IgD+ CD38- unswitched memory B cell	8	5e-06	1.00602639869601	0.948890398303434	1.0666027569494	0.8403807877	0.006008312582	0.02983178133	0.9234609857	-0.003050787247	0.03175421714	0.7439813713	0.01901199255	0.05558369273	0.835376829	0.006865775122	0.03183114881	0.109001873464153	0.784393787981745	0.977485391887023	not_robust	39.264999399082	NO PLEIOTROPIC SNPS FOR REMOVAL	THERE WERE 1 OUTLITER SNPs IN RADIAL ANALYSIS	0.955935996344502
615	ebi-a-GCST90001768	CD24 on IgD+ CD38+ B cell	16	5e-06	1.01313530697254	0.977934074429066	1.04960362571844	0.4695014246	0.0130497869	0.01804224831	0.4619460958	0.02274510955	0.03091854814	0.6116903232	-0.01887035446	0.0363408327	0.7810327288	0.01107991434	0.03914938874	0.848789432356015	0.280281045181959	0.963805865550076	not_robust	26.7004841589422	NO PLEIOTROPIC SNPS FOR REMOVAL	THERE WERE 1 OUTLITER SNPs IN RADIAL ANALYSIS	0.825041941467202
616	ebi-a-GCST90001769	CD24 on IgD- CD38- B cell	17	5e-06	1.01528994762522	0.979469737150722	1.05242013984778	0.4076507532	0.01517423438	0.01832559831	0.5090088439	0.02071118255	0.03136243658	0.4739852908	0.0242564726	0.03302557043	0.4412029547	0.02896259033	0.03667159436	0.77995971783953	0.720816511095355	0.968257504956367	not_robust	29.6822905046745	NO PLEIOTROPIC SNPS FOR REMOVAL	NA	0.791677076117259
617	ebi-a-GCST90001771	CD24 on memory B cell	16	5e-06	1.02344238224065	0.98779850193539	1.06037244206604	0.2001202025	0.0231718297	0.01808590671	0.1920958313	0.03463103883	0.02654931727	0.2045540593	0.03571003765	0.0268354151	0.1563317083	0.03783657382	0.02535317445	0.537551149867692	0.522662353188411	0.973316056315562	not_robust	36.0512415032714	NO PLEIOTROPIC SNPS FOR REMOVAL	NA	0.612056608436003
618	ebi-a-GCST90001772	CD24 on unswitched memory B cell	18	5e-06	0.994784701911453	0.972575957803227	1.01750058205456	0.6498846147	-0.005228945226	0.01151946714	0.9400178045	-0.001564186207	0.02078722264	0.6904714431	0.007957613411	0.0196235785	0.9713602882	-0.0007080776604	0.01943424033	0.930728568409836	0.285243638262564	0.969952024041661	not_robust	32.8955788302217	NO PLEIOTROPIC SNPS FOR REMOVAL	NA	0.896274747655179
619	ebi-a-GCST90001773	CD24 on switched memory B cell	21	5e-06	1.01563824775593	0.977275182363749	1.055507260309	0.4295971654	0.0155172304	0.01964501859	0.08568369666	0.04678800277	0.02722417933	0.2511964643	0.03529788556	0.0298242627	0.04406929978	0.06294170673	0.02929050787	0.308743953625871	0.387112584573745	0.967105997782098	not_robust	31.5907918766413	NO PLEIOTROPIC SNPS FOR REMOVAL	THERE WERE 1 OUTLITER SNPs IN RADIAL ANALYSIS	0.808250161500574
620	ebi-a-GCST90001774	CD24 on transitional B cell	11	5e-06	1.09712719869493	1.02533036649226	1.17395146915828	0.007265508631	0.09269512598	0.03453074314	0.0154675127	0.1142733228	0.04719612999	0.4247215211	0.06165101711	0.07373340077	0.05828931005	0.1161480608	0.05434066932	0.362346394014056	0.641186830492992	0.965585790758908	all_significant	26.6183449741014	NO PLEIOTROPIC SNPS FOR REMOVAL	NA	0.109723520147766
621	ebi-a-GCST90001775	CD25 on B cell	6	5e-07	0.989151195181716	0.947682272736565	1.03243472530524	0.61763602	-0.01090808222	0.02185097246	0.9145390954	-0.002413007918	0.02248528363	0.8891916769	0.00365085275	0.0245978405	0.803984096	0.005951042733	0.02273908008	0.277629216684473	0.311298645908835	0.98334595258474	not_robust	50.0113954031377	NO PLEIOTROPIC SNPS FOR REMOVAL	NA	0.883178801041328
622	ebi-a-GCST90001777	CD25 on CD24+ CD27+ B cell	18	5e-06	1.0064836883116	0.969911591174735	1.04443479596979	0.7321775921	0.006462759619	0.01888424203	0.8723351678	-0.004663280015	0.0290198	0.909627373	-0.005032455765	0.04363953888	0.8365423674	-0.006558280915	0.03130335247	0.713930462924183	0.766598553848652	0.971842366136975	not_robust	39.6468450900563	NO PLEIOTROPIC SNPS FOR REMOVAL	NA	0.924230774080588
623	ebi-a-GCST90001778	CD25 on IgD+ CD24+ B cell	14	5e-06	1.00669575476215	0.965977147199154	1.04913076421588	0.7514003531	0.00667343776	0.02106558161	0.8563297859	-0.005252556182	0.02901193036	0.5949134346	0.02417555092	0.04425837499	0.7639945623	0.009617815705	0.03136805113	0.601550438403672	0.652841367114115	0.972434869444115	not_robust	39.3217098686189	NO PLEIOTROPIC SNPS FOR REMOVAL	NA	0.931171330302238
624	ebi-a-GCST90001779	CD25 on IgD+ CD24- B cell	8	5e-07	0.987682832249125	0.958696622501122	1.01754544057394	0.414780356	-0.01239365276	0.01519742303	0.72918014	-0.007168890332	0.02070638969	0.9532134865	-0.00133797432	0.02187444059	0.8696639353	0.003793561604	0.02228822085	0.685631016249068	0.387650878456538	0.984599444084131	not_robust	56.7904306178294	NO PLEIOTROPIC SNPS FOR REMOVAL	NA	0.79583441309754
625	ebi-a-GCST90001780	CD25 on IgD+ CD38- B cell	14	5e-06	1.00765328149789	0.961153967167295	1.05640216905721	0.7517782174	0.007624143711	0.0241044954	0.4161924399	0.02654645025	0.03265066581	0.7617407148	0.01136673029	0.03664491311	0.3765055865	0.03555148759	0.03882503586	0.44147856618793	0.890966494302564	0.969796055393997	not_robust	30.5148360621641	NO PLEIOTROPIC SNPS FOR REMOVAL	NA	0.931171330302238
626	ebi-a-GCST90001781	CD25 on IgD+ CD38- naive B cell	13	5e-06	0.934189846624422	0.908995273458454	0.960082736421454	1.06e-06	-0.0680755995	0.01394886992	0.01646493967	-0.07274346105	0.0303294519	0.04314302939	-0.06915274387	0.03026163728	0.03687878527	-0.07138083597	0.03040697442	0.917148069591219	0.963356040002238	0.96705594564609	all_significant	28.7106773047891	NO PLEIOTROPIC SNPS FOR REMOVAL	THERE WERE 1 OUTLITER SNPs IN RADIAL ANALYSIS	0.000124781025641026
627	ebi-a-GCST90001782	CD25 on IgD+ CD38- unswitched memory B cell	12	5e-06	1.00492501205039	0.99249948562739	1.01750609896398	0.4389570121	0.004912923852	0.006347810476	0.7938298701	-0.003967317568	0.01518064078	0.9145780637	0.001577386313	0.01433860376	0.8187781206	-0.003834225233	0.01633900664	0.984429974485864	0.708181816447767	0.959234985468748	not_robust	33.1660723789323	NO PLEIOTROPIC SNPS FOR REMOVAL	THERE WERE 1 OUTLITER SNPs IN RADIAL ANALYSIS	0.813585644954017
628	ebi-a-GCST90001783	CD25 on IgD+ CD38+ B cell	10	5e-06	0.950062106588097	0.889456489540635	1.01479725763851	0.1276999298	-0.05122792117	0.03363100385	0.2200692255	-0.0619973844	0.05055464136	0.4899577799	-0.0908342396	0.1255405514	0.1832093986	-0.1204254335	0.08351882334	0.583623146660521	0.749886616471061	0.965973402906596	not_robust	34.8550161852464	NO PLEIOTROPIC SNPS FOR REMOVAL	NA	0.518125014560229
629	ebi-a-GCST90001784	CD25 on IgD+ CD38dim B cell	17	5e-06	0.990730194005218	0.966183608728616	1.01590040282842	0.4668763368	-0.009313038022	0.01280018044	0.9256820369	-0.001960894389	0.02102185504	0.6970587431	0.007562015804	0.01905454163	0.9087190816	0.002229048479	0.01913620856	0.820285310238046	0.145601357697659	0.972742475016031	not_robust	34.6470650045388	NO PLEIOTROPIC SNPS FOR REMOVAL	THERE WERE 1 OUTLITER SNPs IN RADIAL ANALYSIS	0.824395870095692
630	ebi-a-GCST90001785	CD25 on IgD- CD24- B cell	17	5e-06	1.00803149290733	0.963878915244516	1.05420657576602	0.726293559	0.007999412125	0.02285153621	0.719203859	0.01234613483	0.03434031786	0.9979677313	-9e-05	0.03475186335	0.7191646387	0.0131825916	0.03601872548	0.568300323693418	0.751267120294197	0.964536609091942	not_robust	27.2459963224773	NO PLEIOTROPIC SNPS FOR REMOVAL	THERE WERE 1 OUTLITER SNPs IN RADIAL ANALYSIS	0.922637999271998
631	ebi-a-GCST90001786	CD25 on IgD- CD27- B cell	12	5e-06	0.958904891558162	0.897197282647057	1.02485663837648	0.2162669143	-0.04196338362	0.03393679665	0.7287259542	-0.01486914775	0.04287271121	0.4426844741	-0.05676604038	0.07101915785	0.9457874247	-0.00438731129	0.06306663449	0.271980357768028	0.814700678683768	0.968336082824208	not_robust	30.6877288416925	NO PLEIOTROPIC SNPS FOR REMOVAL	NA	0.624827939194969
632	ebi-a-GCST90001787	CD25 on IgD- CD38- B cell	12	5e-06	1.01224700921441	0.98086714194807	1.04463078009578	0.4486743881	0.01217262133	0.01606677611	0.988184857	-0.0003472717425	0.02345063741	0.7102144157	-0.009234187483	0.02415221412	0.9442143992	0.001503193707	0.02099769201	0.628803936888907	0.218004004295522	0.972930184816413	not_robust	38.1001308734593	NO PLEIOTROPIC SNPS FOR REMOVAL	THERE WERE 1 OUTLITER SNPs IN RADIAL ANALYSIS	0.816223519505784
633	ebi-a-GCST90001789	CD25 on IgD- CD38dim B cell	14	5e-06	0.979892102921902	0.940341340810778	1.02110637031104	0.3338697077	-0.02031281244	0.02102016769	0.8625388876	-0.006700732184	0.03870052708	0.3026937419	-0.05242251839	0.04867857883	0.6131828087	0.03101279411	0.05987405909	0.835481529708398	0.446259408661986	0.977520503228746	not_robust	41.3829805169835	NO PLEIOTROPIC SNPS FOR REMOVAL	NA	0.735074566309282
634	ebi-a-GCST90001790	CD25 on memory B cell	15	5e-06	0.984184356240833	0.943820312177895	1.02627463572389	0.4555831118	-0.01594204558	0.02136603707	0.7824568715	-0.009737352601	0.03526509205	0.3006268497	-0.05459509447	0.0506443648	0.6609741369	-0.01668169858	0.03723196002	0.693645440575444	0.400630505461012	0.97596823257661	not_robust	42.0444820622596	NO PLEIOTROPIC SNPS FOR REMOVAL	NA	0.821311962487323
635	ebi-a-GCST90001791	CD25 on naive-mature B cell	6	5e-07	0.935040798298017	0.887064513643399	0.98561184788107	0.01244431096	-0.0671651161	0.02687369939	0.01843213901	-0.104851966	0.04448873067	0.2117465162	-0.1095169456	0.07375409828	0.1027478579	-0.1013302095	0.05082224993	0.744904628545635	0.54478532999783	0.986866409564423	not_robust	63.5804642392971	NO PLEIOTROPIC SNPS FOR REMOVAL	NA	0.15780273883449
636	ebi-a-GCST90001792	CD25 on unswitched memory B cell	8	5e-07	0.983458223884762	0.943113817332337	1.02552847848453	0.4351064186	-0.01668011904	0.02137152425	0.8827320292	-0.00517762794	0.03510094904	0.740396529	0.02680364305	0.07723095892	0.9331246448	-0.003680800086	0.04231866496	0.776814957683703	0.567505919802724	0.968694908909647	not_robust	57.2812269052273	NO PLEIOTROPIC SNPS FOR REMOVAL	NA	0.811455299989984
637	ebi-a-GCST90001793	CD25 on switched memory B cell	10	5e-06	0.957876992584732	0.900621123295016	1.01877283264943	0.1711389471	-0.04303590948	0.03144627919	0.1827517282	-0.0577990718	0.04338194431	0.1542473736	-0.1073491876	0.06822287513	0.1764968383	-0.07661276558	0.05223317702	0.423858457546402	0.319957813451169	0.981045988007021	not_robust	47.4610237713742	NO PLEIOTROPIC SNPS FOR REMOVAL	THERE WERE 1 OUTLITER SNPs IN RADIAL ANALYSIS	0.579851591244354
638	ebi-a-GCST90001794	CD25 on IgD+ B cell	7	5e-07	0.984855717999284	0.943992910251141	1.02748736218564	0.4803048922	-0.01526012773	0.02162066095	0.7854975736	-0.005992074391	0.02201658452	0.961101314	0.001199816244	0.02340536897	0.9624588014	0.001080317353	0.02201737912	0.290014236561191	0.225573203354052	0.980504051767143	not_robust	44.3986306171463	NO PLEIOTROPIC SNPS FOR REMOVAL	NA	0.830680722789495
639	ebi-a-GCST90001795	CD25 on transitional B cell	12	5e-06	0.962943090771758	0.903038893203159	1.02682110709096	0.249192889	-0.0377609647	0.03276974015	0.405645941	-0.04242477988	0.0510170634	0.6153232705	0.0467207931	0.09009093635	0.6191986392	-0.03966026841	0.07755655646	0.617146585735704	0.33013082660285	0.962854821959024	not_robust	28.2962282890576	NO PLEIOTROPIC SNPS FOR REMOVAL	NA	0.659361918751526
640	ebi-a-GCST90001798	CD27 on CD24+ CD27+ B cell	10	5e-08	1.01337689286303	0.974784080078213	1.05349763909391	0.5023576582	0.0132882122	0.01980994951	0.2181864319	0.02955064815	0.02399828759	0.07454105138	0.08647942504	0.04219093333	0.3371693156	0.02816920514	0.02778657023	0.508648351042567	0.0817266133386864	0.991431666848058	not_robust	116.578093675559	NO PLEIOTROPIC SNPS FOR REMOVAL	NA	0.844580137684006
641	ebi-a-GCST90001799	CD27 on T cell	10	5e-06	1.05787531301159	1.01140342196541	1.10648249113562	0.01409975393	0.0562624749	0.02292019482	0.1462128124	0.05259685518	0.03619781738	0.4892830855	0.03805904142	0.05251653592	0.181476081	0.05905047964	0.04077408756	0.604546109334628	0.702350564907643	0.968547680414534	all_significant	29.6892302451795	NO PLEIOTROPIC SNPS FOR REMOVAL	THERE WERE 1 OUTLITER SNPs IN RADIAL ANALYSIS	0.171006154802289
642	ebi-a-GCST90001800	CD27 on IgD+ CD24+ B cell	6	5e-08	1.04002506789176	1.00450370437393	1.07680254152712	0.02686714264	0.0392448166	0.0177302161	0.2153844079	0.0381280851	0.03077588251	0.1473455655	0.1120355257	0.06246685487	0.2462130129	0.04137738983	0.03151375233	0.811169085693607	0.268140713658822	0.993054696046104	not_robust	125.765259253476	NO PLEIOTROPIC SNPS FOR REMOVAL	NA	0.243654844814734
643	ebi-a-GCST90001801	CD27 on IgD+ CD38- unswitched memory B cell	9	5e-07	1.02434040528093	0.994032595375011	1.0555722928736	0.1165532124	0.02404889841	0.01532356079	0.1865834964	0.03366206391	0.02548701053	0.08959289161	0.1113439178	0.05654187344	0.17029529	0.04078938083	0.02707080161	0.81261936064032	0.141555245615901	0.987687169485563	not_robust	77.6739966522355	NO PLEIOTROPIC SNPS FOR REMOVAL	NA	0.496696907225139
644	ebi-a-GCST90001802	CD27 on IgD- CD38- B cell	7	5e-08	1.03810726623628	0.995436520764458	1.08260715146855	0.08073918872	0.03739911875	0.02141481757	0.2091382466	0.03805333088	0.03029872008	0.1365559651	0.09982464413	0.05632735382	0.2650589996	0.04099580122	0.03335527115	0.590443233059832	0.273756431472232	0.986074432775367	not_robust	102.898823191902	NO PLEIOTROPIC SNPS FOR REMOVAL	NA	0.415224111800582
645	ebi-a-GCST90001803	CD27 on IgD- CD38+ B cell	11	5e-06	1.04869125433902	0.98672216708444	1.11455218461008	0.1260479688	0.0475429623	0.03107639479	0.3179972496	0.05086660339	0.05093883742	0.1972824574	0.2539243072	0.1823827704	0.2857368081	0.07478603291	0.06631147514	0.751304322123066	0.277120127573309	0.963983704850796	not_robust	25.2525566749865	NO PLEIOTROPIC SNPS FOR REMOVAL	NA	0.516684129250714
646	ebi-a-GCST90001804	CD27 on IgD- CD38dim B cell	8	5e-08	1.0154638798939	0.974757562712845	1.05787011131192	0.4622367054	0.01534553262	0.02087348222	0.2352550117	0.02778408174	0.02340834642	0.09298614344	0.07676253593	0.03846508146	0.3252483	0.0268180222	0.0253509345	0.427505168321083	0.106142058841978	0.991787195102466	not_robust	146.54816208224	NO PLEIOTROPIC SNPS FOR REMOVAL	NA	0.821675241515191
647	ebi-a-GCST90001805	CD27 on memory B cell	7	5e-08	1.02590162754269	0.976813953034524	1.07745609706451	0.3066724552	0.02557186256	0.02501578287	0.2279271913	0.03704045138	0.03072072157	0.0946522535	0.142059327	0.06902184382	0.2571061007	0.03946382293	0.03151636711	0.421612365740923	0.129991081431517	0.991463342234641	not_robust	109.071064953154	NO PLEIOTROPIC SNPS FOR REMOVAL	NA	0.715049894272829
648	ebi-a-GCST90001806	CD27 on unswitched memory B cell	11	5e-08	1.02052636458011	0.977229316386553	1.06574172851681	0.3582957992	0.0203185379	0.022118611	0.3889739855	0.02657453676	0.03084755418	0.07666922304	0.1052009963	0.05262529538	0.2665179296	0.03607399297	0.03065369958	0.544154486801024	0.10500590314833	0.987660165630586	not_robust	83.3066996833158	NO PLEIOTROPIC SNPS FOR REMOVAL	NA	0.753957724422497
649	ebi-a-GCST90001807	CD27 on Plasma Blast-Plasma Cell	9	5e-06	1.05026866373383	0.95588097868592	1.15397658350484	0.3073311046	0.04904600166	0.04804483399	0.3991135911	0.05334133256	0.06326019015	0.307864699	0.2110182014	0.1918983575	0.3779940958	0.08649063	0.09267610742	0.414846357350314	0.411751986042086	0.963946789121704	not_robust	24.6487593216195	NO PLEIOTROPIC SNPS FOR REMOVAL	NA	0.715822775255433
650	ebi-a-GCST90001808	CD27 on switched memory B cell	10	5e-08	1.00989666419923	0.970239700703003	1.05117454132392	0.6299279638	0.009848012945	0.02043884532	0.2712431091	0.02743159329	0.02493318087	0.09732169846	0.08769438969	0.04671519209	0.5180190457	0.01669787973	0.02482119278	0.357482853370504	0.104111076668144	0.99146679637039	not_robust	123.227709545576	NO PLEIOTROPIC SNPS FOR REMOVAL	NA	0.889052817777679
651	ebi-a-GCST90001810	CD38 on CD3- CD19-	9	5e-06	1.00030770450699	0.959874248716256	1.04244436709733	0.9883396485	0.0003076571757	0.02105135265	0.7717693339	0.0101137703	0.03486769846	0.6276531982	0.02545623517	0.05019780407	0.6729327117	0.01844008857	0.04209524893	0.764633569272015	0.572116588234508	0.959212062224542	not_robust	25.025875420757	NO PLEIOTROPIC SNPS FOR REMOVAL	THERE WERE 1 OUTLITER SNPs IN RADIAL ANALYSIS	0.999376860953564
652	ebi-a-GCST90001811	CD38 on IgD+ CD24- B cell	12	5e-06	0.993881437541845	0.93720036216922	1.0539905358166	0.8376858728	-0.006137357567	0.0299596063	0.4418500364	0.03642728882	0.04736519638	0.9268161	-0.00576685958	0.06122356738	0.3897893732	0.06087066405	0.06798789047	0.591861254239348	0.994440457410824	0.967617105724522	not_robust	28.2924816563324	NO PLEIOTROPIC SNPS FOR REMOVAL	NA	0.955935996344502
653	ebi-a-GCST90001812	CD38 on IgD+ CD38+ B cell	10	5e-06	0.9913478011903	0.923923743928083	1.06369218172332	0.8089274367	-0.008689846395	0.03593667988	0.820903493	-0.01134348207	0.050107466	0.7213858702	0.03603580213	0.09754116595	0.6085688753	-0.03595393613	0.06776693845	0.528741968217064	0.631990943400019	0.963156095496291	not_robust	30.425679432998	NO PLEIOTROPIC SNPS FOR REMOVAL	NA	0.950423733485794
654	ebi-a-GCST90001813	CD38 on IgD+ CD38dim B cell	16	5e-06	0.977401187136027	0.939470292660605	1.01686353265034	0.257675412	-0.02285807956	0.02019438849	0.9254816655	0.002931006738	0.03133725144	0.8950934873	0.004693684832	0.03495480126	0.9449863616	-0.002516648801	0.03586570941	0.686318366925044	0.317989980634701	0.971558826569393	not_robust	34.8351137107194	NO PLEIOTROPIC SNPS FOR REMOVAL	NA	0.665258461190781
655	ebi-a-GCST90001815	CD38 on IgD- CD38dim B cell	11	5e-06	1.01303233409868	0.982167340160809	1.04486727257841	0.4121028013	0.01294814391	0.01578659263	0.8277045477	0.004825832055	0.02217279836	0.1242188625	0.03208774661	0.01892527638	0.5516736775	0.01359179834	0.02206553579	0.422002244036761	0.106831426722959	0.954612160782854	not_robust	36.5705075944324	NO PLEIOTROPIC SNPS FOR REMOVAL	NA	0.795180599482689
656	ebi-a-GCST90001816	CD38 on naive-mature B cell	6	5e-07	0.985638004245702	0.9177099072592	1.0585940804702	0.6913188543	-0.01446612744	0.0364325592	0.8468176312	0.009175623409	0.04749767553	0.9023356587	0.009083467715	0.06950817974	0.7134622339	0.02682270661	0.06899678575	0.478616156226758	0.700309528950443	0.977356847066587	not_robust	43.396158291509	NO PLEIOTROPIC SNPS FOR REMOVAL	NA	0.912998510025482
657	ebi-a-GCST90001818	CD38 on IgD+ B cell	8	5e-06	0.883909654812056	0.794914582466472	0.982868216413581	0.02265759433	-0.123400422	0.05414295486	0.00613152346	-0.1858136008	0.06779876077	0.3109517844	-0.1529242151	0.1382248208	0.09034935385	-0.2133618453	0.1086627204	0.326050564150923	0.8216564746576	0.96427813802895	not_robust	25.3227853202073	NO PLEIOTROPIC SNPS FOR REMOVAL	THERE WERE 1 OUTLITER SNPs IN RADIAL ANALYSIS	0.219974949833742
658	ebi-a-GCST90001819	CD38 on transitional B cell	6	5e-07	0.998875073365438	0.966394206515819	1.03244763416789	0.9467931713	-0.001125559839	0.01686626882	0.8905619579	0.005627076552	0.04089648321	0.9604557032	-0.002785541663	0.05280017409	0.7357327073	0.02070639176	0.05801685088	0.937252273050014	0.969583988867332	0.983845276993764	not_robust	59.7401229802467	NO PLEIOTROPIC SNPS FOR REMOVAL	NA	0.988566858421
659	ebi-a-GCST90001820	IgD on IgD+ CD24+ B cell	6	5e-08	0.937509685272147	0.891013545407818	0.986432153033988	0.01290542169	-0.06452819023	0.02595278516	0.1195885678	-0.06261147907	0.04022574033	0.7521440193	0.02766464787	0.0817740245	0.7320934228	-0.01668041673	0.04606858064	0.713111909443612	0.282889991343101	0.987743078194012	not_robust	103.833630015702	NO PLEIOTROPIC SNPS FOR REMOVAL	NA	0.161440847353651
660	ebi-a-GCST90001821	IgD on IgD+ CD24- B cell	9	5e-07	0.991634830466926	0.95500013264759	1.02967486954061	0.6618318681	-0.008400353917	0.01920583964	0.7224929727	-0.01077232539	0.03033355833	0.4002568233	-0.04023891676	0.04493383778	0.8532237281	-0.007180808858	0.03758024604	0.760533111106946	0.426958822613325	0.985241097353545	not_robust	87.216634081427	NO PLEIOTROPIC SNPS FOR REMOVAL	NA	0.89853633295504
661	ebi-a-GCST90001822	IgD on IgD+ CD38- B cell	15	5e-06	0.999643635909158	0.963901483885251	1.03671113233045	0.9846918385	-0.0003564276036	0.0185764067	0.5733594196	0.0194793474	0.03459238657	0.6994910608	0.01423721258	0.03607444699	0.6656156382	0.01528570625	0.03462466563	0.878627058225437	0.593756575180395	0.971764498242923	not_robust	39.4064607109445	NO PLEIOTROPIC SNPS FOR REMOVAL	NA	0.998567528554351
662	ebi-a-GCST90001823	IgD on IgD+ CD38- unswitched memory B cell	10	5e-06	1.00465430120477	0.951337733638068	1.06095893103011	0.8674448582	0.004643503436	0.0278212488	0.8332863724	-0.007270064434	0.03453899879	0.7422568198	-0.02087330594	0.06130391361	0.735502534	-0.01353838134	0.03885132757	0.376478925652991	0.648895708836719	0.980566386487712	not_robust	50.2597998936664	NO PLEIOTROPIC SNPS FOR REMOVAL	NA	0.965186609388408
663	ebi-a-GCST90001824	IgD on IgD+ CD38+ B cell	6	5e-08	1.00403677855319	0.976606746991136	1.03223723959857	0.7755972393	0.004028652624	0.01413258742	0.8809759567	-0.004891330135	0.03266720435	0.7747720032	-0.01741454432	0.0568846377	0.7197383234	-0.01360695027	0.03583301127	0.933852486707923	0.688592188359848	0.992334338676018	not_robust	137.729712865959	NO PLEIOTROPIC SNPS FOR REMOVAL	NA	0.941226042570507
664	ebi-a-GCST90001825	IgD on IgD+ CD38dim B cell	6	5e-07	1.01798242698468	0.98521761701793	1.0518368772031	0.2856257017	0.01782265569	0.01669152394	0.7341889156	0.01235299158	0.03637955111	0.6700458587	-0.02846331955	0.0620068931	0.8828377082	-0.006479225169	0.04178473147	0.908212423641065	0.441499432447917	0.989123775101392	not_robust	106.345122401302	NO PLEIOTROPIC SNPS FOR REMOVAL	NA	0.691982900530185
665	ebi-a-GCST90001826	IgD on unswitched memory B cell	8	5e-07	1.0222191272162	0.944938550120002	1.10581999635209	0.5837464699	0.02197587899	0.04010778516	0.9361154525	0.003330454431	0.04155113687	0.5309716951	-0.0571651355	0.08600726935	0.8248156398	0.009712281107	0.04226352721	0.195238351509626	0.339026073863337	0.987845016156215	not_robust	79.9153807974119	NO PLEIOTROPIC SNPS FOR REMOVAL	NA	0.868553499019857
666	ebi-a-GCST90001827	IgD on IgD+ B cell	6	5e-07	1.01156721042779	0.984339140617684	1.03954844320277	0.4087272065	0.01150082171	0.01392122853	0.7714320524	0.01156192847	0.03979979382	0.7889987247	-0.01754211508	0.0613120925	0.7438927426	-0.01585973332	0.04592495904	0.972070470585428	0.602800880389762	0.979949620691711	not_robust	89.8749405686536	NO PLEIOTROPIC SNPS FOR REMOVAL	NA	0.7925335669356
667	ebi-a-GCST90001828	IgD on transitional B cell	6	5e-07	0.999625311531193	0.955439508881022	1.04585455611326	0.9870370697	-0.0003747586821	0.02306585049	0.6608096699	-0.0184314596	0.0420046619	0.5884512041	-0.04787611386	0.0814957326	0.7348010198	-0.01501516409	0.04191524458	0.827024183761678	0.553521124304131	0.990335392197721	not_robust	93.8584474486982	NO PLEIOTROPIC SNPS FOR REMOVAL	NA	0.999376860953564
668	ebi-a-GCST90001829	BAFF-R on B cell	9	5e-08	0.997186788841882	0.970150336710368	1.0249767012529	0.8407905801	-0.002817175674	0.01402400894	0.6754520778	-0.007050741759	0.01684052093	0.5991110549	-0.01171917157	0.02128912647	0.6741804251	-0.00736070476	0.01687220457	0.539821313067625	0.57361455332009	0.995767037466294	not_robust	299.60785233401	NO PLEIOTROPIC SNPS FOR REMOVAL	THERE WERE 1 OUTLITER SNPs IN RADIAL ANALYSIS	0.955935996344502
669	ebi-a-GCST90001830	BAFF-R on CD20- B cell	10	5e-06	0.968047009435186	0.917849079507498	1.0209903059218	0.2319454223	-0.03247462942	0.02716718054	0.4432977535	-0.03134533	0.04088682953	0.1591572644	-0.07664720687	0.04937184315	0.4122767203	-0.03342716222	0.03888311771	0.615480625706977	0.289437411192408	0.961810469143837	not_robust	32.1218005665283	NO PLEIOTROPIC SNPS FOR REMOVAL	NA	0.642644196607906
670	ebi-a-GCST90001831	CD62L on CD62L+ myeloid Dendritic Cell	9	5e-06	1.00139845804536	0.952729576081349	1.05255352300515	0.956156504	0.001397481114	0.02541921295	0.8540544056	0.00726969367	0.0395204165	0.2404024826	0.1119582022	0.08727663834	0.9345325451	0.00426652194	0.05033464467	0.702312502897488	0.218158206205036	0.927050886215679	not_robust	33.9607429822178	NO PLEIOTROPIC SNPS FOR REMOVAL	NA	0.988851783569691
671	ebi-a-GCST90001832	CD62L on CD62L+ plasmacytoid Dendritic Cell	10	5e-06	1.00274160750685	0.964196520803723	1.04282758725086	0.8911100071	0.002737856156	0.01999898038	0.9279490574	-0.002713946004	0.03001304539	0.5894265455	-0.02170391652	0.03861017513	0.9247381626	-0.00281103017	0.02893564911	0.711485684977753	0.443077619825512	0.97545639776608	not_robust	37.3270911155856	NO PLEIOTROPIC SNPS FOR REMOVAL	THERE WERE 1 OUTLITER SNPs IN RADIAL ANALYSIS	0.973501834641548
672	ebi-a-GCST90001833	CD62L on CD62L+ Dendritic Cell	17	5e-06	0.999959507098095	0.964051975871375	1.03720446704346	0.9982683362	-4.05e-05	0.01865794654	0.9568030312	0.001886617495	0.03483038877	0.9032742865	-0.006608888119	0.05347068907	0.8554961956	0.007448782994	0.04024745919	0.918939732536824	0.891243148778021	0.963790745155542	not_robust	26.1625633513465	NO PLEIOTROPIC SNPS FOR REMOVAL	NA	0.999376860953564
673	ebi-a-GCST90001834	CD62L on monocyte	11	5e-06	0.99619779500713	0.958560080383113	1.03531334872659	0.8462797748	-0.003809451749	0.01964978829	0.8225814861	0.006820264571	0.0304169269	0.6425004568	-0.02292748123	0.04773975749	0.8565264827	0.006216954269	0.03351010019	0.782802772157887	0.651362081905982	0.974825237696332	not_robust	40.8385977897082	NO PLEIOTROPIC SNPS FOR REMOVAL	NA	0.957944368723422
674	ebi-a-GCST90001838	CD3 on naive CD8+ T cell	6	5e-08	0.969597690543761	0.934009061958839	1.00654235574133	0.105617257	-0.03087404553	0.01907912906	0.06910914339	-0.04131120191	0.0227271139	0.4485481257	-0.03785756112	0.04510766367	0.1179649026	-0.04111505473	0.02180018216	0.488357857242232	0.869202638994094	0.992274452068707	not_robust	133.658492267144	NO PLEIOTROPIC SNPS FOR REMOVAL	NA	0.474450906934442
675	ebi-a-GCST90001839	CD3 on Effector Memory CD8+ T cell	10	5e-06	0.970960205547864	0.929653140076339	1.01410265841746	0.1839699011	-0.02946979449	0.02218057938	0.3158688179	-0.03587365787	0.03576694685	0.1983134531	-0.09308449262	0.06636286513	0.3068557668	-0.04111879113	0.03795807286	0.82076520501236	0.316484999873336	0.971064394750982	not_robust	37.6451571213532	NO PLEIOTROPIC SNPS FOR REMOVAL	NA	0.600327354298721
676	ebi-a-GCST90001840	CD3 on Terminally Differentiated CD8+ T cell	14	5e-06	0.9852728037369	0.941185275247665	1.03142550496035	0.5252775684	-0.01483671805	0.02335640248	0.7970597914	0.00948327101	0.03687777039	0.7484281219	-0.01683907049	0.05130984175	0.9667551012	-0.002058535926	0.04844948474	0.695010258350637	0.964327245540261	0.963166388979473	not_robust	25.2926850041139	NO PLEIOTROPIC SNPS FOR REMOVAL	THERE WERE 1 OUTLITER SNPs IN RADIAL ANALYSIS	0.849302142434389
677	ebi-a-GCST90001841	CD3 on Central Memory CD4+ T cell	6	5e-07	0.968586831087912	0.938352030999576	0.999795831802647	0.04853889772	-0.03191714493	0.01618007953	0.1169493393	-0.03889188942	0.02480812387	0.3045078937	-0.05260418276	0.0446995392	0.1259299965	-0.04685100083	0.02552973576	0.754943114170001	0.621847834156276	0.990162630024212	not_robust	111.837672874485	NO PLEIOTROPIC SNPS FOR REMOVAL	NA	0.326747917056481
678	ebi-a-GCST90001842	CD3 on Naive CD4+ T cell	6	5e-07	0.972536039606923	0.949657661917307	0.995965584508366	0.02185721205	-0.02784814545	0.01214569885	0.07465043196	-0.03165907729	0.01775999518	0.4982151529	-0.02902938514	0.03901887565	0.1446093181	-0.03347796128	0.01937656957	0.743203906165374	0.974960005926217	0.98973492363255	not_robust	171.078426658437	NO PLEIOTROPIC SNPS FOR REMOVAL	THERE WERE 1 OUTLITER SNPs IN RADIAL ANALYSIS	0.216776045342575
679	ebi-a-GCST90001843	CD3 on Effector Memory CD4+ T cell	15	5e-06	0.997426810597611	0.969260542636455	1.02641157742049	0.8600642568	-0.002576505745	0.014614959	0.8253953422	0.005397539736	0.02446632286	0.8099312664	0.006110822649	0.02489519344	0.9900969049	0.0003054518008	0.02417412247	0.662970217490107	0.652339378979278	0.979520063527636	not_robust	45.6055553498458	NO PLEIOTROPIC SNPS FOR REMOVAL	NA	0.961965080887534
680	ebi-a-GCST90001844	CD3 on Terminally Differentiated CD4+ T cell	14	5e-06	1.01973693911321	0.976370205921288	1.06502986130223	0.3780567309	0.0195446912	0.02217252365	0.3750418811	0.03005995859	0.03388684156	0.2484164659	0.04506913819	0.03715081226	0.3144920451	0.04550639029	0.0434930878	0.452740029916983	0.406049971549715	0.967242648131746	not_robust	28.7403164910946	NO PLEIOTROPIC SNPS FOR REMOVAL	NA	0.772433667806809
681	ebi-a-GCST90001845	CD3 on CD45RA- CD4+ T cell	8	5e-07	0.973485771357311	0.93703997123668	1.01134911649972	0.167488006	-0.02687207024	0.01946799422	0.1342988673	-0.03952190981	0.02639434363	0.1967646301	-0.07512005219	0.0517431409	0.1211194992	-0.04886115139	0.02770142123	0.689297045319627	0.335051150334984	0.983803677632558	not_robust	77.5976775297097	NO PLEIOTROPIC SNPS FOR REMOVAL	NA	0.578496282263166
682	ebi-a-GCST90001846	CD3 on Central Memory CD8+ T cell	11	5e-06	0.971110159323071	0.948150770265168	0.994625508005164	0.01633003054	-0.02931536777	0.01220733737	0.1149596387	-0.04666071763	0.02960166062	0.4315990702	-0.03981221207	0.04835552525	0.1574136659	-0.04741763763	0.03102502293	0.989654127375944	0.80808211016065	0.980393908259763	not_robust	48.1303365518034	NO PLEIOTROPIC SNPS FOR REMOVAL	NA	0.183729032224161
683	ebi-a-GCST90001847	CD3 on HLA DR+ T cell	17	5e-06	0.980837836432919	0.941950105563818	1.02133101922905	0.3485530042	-0.01934813743	0.02064022187	0.0646410032	-0.05473091571	0.02962057881	0.5854175336	-0.02308976557	0.04141744432	0.06302001653	-0.06186479665	0.03096492094	0.552582479773924	0.917093471197169	0.969754223941761	not_robust	36.2419133880835	NO PLEIOTROPIC SNPS FOR REMOVAL	NA	0.747980876944304
684	ebi-a-GCST90001848	CD3 on Natural Killer T	11	5e-06	1.07044411495102	1.01441607354592	1.12956668680132	0.01307099847	0.06807362306	0.02742881281	0.1025947705	0.06996999444	0.0428632057	0.02992285792	0.1392507008	0.05407009945	0.175311048	0.08461828822	0.05800646998	0.729507424833949	0.13162098648022	0.963860502138886	not_robust	25.4738884566685	NO PLEIOTROPIC SNPS FOR REMOVAL	NA	0.163067809716766
685	ebi-a-GCST90001849	CD3 on HLA DR+ CD4+ T cell	7	5e-07	0.996532379159563	0.944132851322802	1.05184008937094	0.8996954284	-0.003473646973	0.02755854257	0.4985336066	-0.02053299892	0.03033840824	0.198199447	-0.1038663681	0.07004121359	0.2059453304	-0.04479583447	0.03158849875	0.32431222058387	0.184253270806755	0.97777355945683	not_robust	65.7385928512924	NO PLEIOTROPIC SNPS FOR REMOVAL	NA	0.975666093000684
686	ebi-a-GCST90001850	CD3 on HLA DR+ CD8+ T cell	13	5e-06	0.968251985901986	0.919967211757926	1.019071001902	0.21639652	-0.03226290957	0.02609915276	0.1252650022	-0.05840416854	0.03809686265	0.8872952507	-0.008657901459	0.05968920272	0.1181936723	-0.08201693821	0.04873329358	0.420825113781174	0.66599704126732	0.963199295032724	not_robust	30.4529916369552	NO PLEIOTROPIC SNPS FOR REMOVAL	NA	0.624827939194969
687	ebi-a-GCST90001851	CD3 on T cell	6	5e-07	0.974579100459195	0.941038272589	1.00931540269742	0.1495630608	-0.02574959303	0.01786830354	0.1333069197	-0.03703131716	0.02466800624	0.3620899585	-0.03683783039	0.03583801045	0.1754102855	-0.03999482987	0.02534633153	0.556166365156321	0.727613178915759	0.981659363993993	not_robust	68.8751658303996	NO PLEIOTROPIC SNPS FOR REMOVAL	NA	0.552645389546308
688	ebi-a-GCST90001852	CD3 on CD39+ resting CD4 regulatory T cell	8	5e-06	0.941491860169384	0.898214601179835	0.986854279145409	0.01203300521	-0.06028957652	0.02400851321	0.105789603	-0.06545252217	0.04046746564	0.5392918771	0.0441111576	0.06778134165	0.1483822207	-0.07283257804	0.04484478822	0.701252841141803	0.138170467581527	0.961822987474202	not_robust	38.2723605387977	NO PLEIOTROPIC SNPS FOR REMOVAL	THERE WERE 1 OUTLITER SNPs IN RADIAL ANALYSIS	0.153454241441972
689	ebi-a-GCST90001853	CD3 on activated CD4 regulatory T cell	12	5e-06	0.971100310648724	0.945339691995169	0.997562909213874	0.03252604534	-0.02932550949	0.01371706335	0.07316539202	-0.04092708504	0.02284135487	0.413705437	-0.02951943746	0.03461289293	0.1112302818	-0.04106584824	0.02371365457	0.89328686020269	0.994774933217215	0.986449101408093	not_robust	74.8578522648603	NO PLEIOTROPIC SNPS FOR REMOVAL	THERE WERE 1 OUTLITER SNPs IN RADIAL ANALYSIS	0.260451559900436
690	ebi-a-GCST90001854	CD3 on CD39+ activated CD4 regulatory T cell	16	5e-06	1.00229888974548	0.965913543708141	1.04005484852025	0.9031253157	0.002296251341	0.01886591805	0.1674445083	-0.03381329299	0.02449418982	0.8999524541	-0.004682100219	0.03657265583	0.1503696869	-0.03921314552	0.02587040203	0.27312701502196	0.824842669426166	0.9842935695779	not_robust	60.0497919600022	NO PLEIOTROPIC SNPS FOR REMOVAL	NA	0.97708271286845
691	ebi-a-GCST90001855	CD3 on secreting CD4 regulatory T cell	7	5e-07	0.973221651309717	0.937154442782835	1.01067693790734	0.1588981071	-0.02714342078	0.01926722585	0.07923327649	-0.03975219509	0.02264885914	0.1637408856	-0.0785895297	0.04817394693	0.1387129491	-0.04079884797	0.0239023894	0.474449263767604	0.293230515381599	0.991572577123211	not_robust	113.646859354507	NO PLEIOTROPIC SNPS FOR REMOVAL	NA	0.566496924021661
692	ebi-a-GCST90001856	CD3 on CD39+ secreting CD4 regulatory T cell	17	5e-06	0.983844088329244	0.955722718816962	1.01279290643899	0.2709627189	-0.0162878413	0.01479571927	0.0821782675	-0.04547777389	0.02616394731	0.6345077478	-0.01458650768	0.03005959245	0.1375870542	-0.03706117491	0.02370987274	0.819588379993969	0.944628299218449	0.980568224700057	not_robust	49.2383867295333	NO PLEIOTROPIC SNPS FOR REMOVAL	NA	0.676081436124946
693	ebi-a-GCST90001857	CD3 on activated & secreting CD4 regulatory T cell	13	5e-06	0.975615174808629	0.946768219538752	1.00534106413139	0.1069314042	-0.02468705843	0.01531321921	0.08909750623	-0.03729761382	0.02193747977	0.1642502958	-0.0457274733	0.03068331948	0.1134662687	-0.03821575069	0.0223824883	0.786586395334231	0.404443685258394	0.987194799139071	not_robust	73.1926162549921	NO PLEIOTROPIC SNPS FOR REMOVAL	THERE WERE 1 OUTLITER SNPs IN RADIAL ANALYSIS	0.477064283024951
694	ebi-a-GCST90001858	CD3 on CD45RA+ CD4+ T cell	7	5e-07	0.976669816541314	0.952390968367781	1.00156759379777	0.06605638392	-0.02360664052	0.01284337088	0.04171965003	-0.04030956309	0.01979543621	0.2291243363	-0.03936947261	0.02874560038	0.1405048069	-0.03470269503	0.02044223536	0.746915796100782	0.528316511968841	0.989924430920696	not_robust	133.708373816577	NO PLEIOTROPIC SNPS FOR REMOVAL	NA	0.377435863482667
695	ebi-a-GCST90001859	CD3 on CD8+ T cell	13	5e-06	0.979232237600454	0.9518793036671	1.00737117769223	0.1465269468	-0.02098644538	0.014454382	0.1476918356	-0.03419671297	0.02362087573	0.09959006545	-0.04886886334	0.02717431367	0.1238717391	-0.0352960383	0.02132998044	0.81389165291791	0.195646185818619	0.974876543180484	not_robust	41.9811869532236	NO PLEIOTROPIC SNPS FOR REMOVAL	NA	0.548699194746166
696	ebi-a-GCST90001860	CD3 on CD39+ CD4+ T cell	13	5e-06	0.980856288582522	0.95814139685091	1.00410968779129	0.1058947615	-0.01932932497	0.01195438319	0.0562335006	-0.04092848287	0.02143726069	0.3154840076	-0.03144128882	0.02989512355	0.09381877523	-0.03858527051	0.02120368105	0.932407073522849	0.628007095749432	0.987843350093087	not_robust	76.110684486701	NO PLEIOTROPIC SNPS FOR REMOVAL	NA	0.474768408248535
697	ebi-a-GCST90001861	CD3 on CD28+ CD4+ T cell	7	5e-07	0.960741281301502	0.913786720268244	1.01010858346234	0.1172123391	-0.04005012447	0.02556528465	0.05684987362	-0.05447177201	0.02860216439	0.3984804191	-0.05731473741	0.06211316648	0.1121084623	-0.05309542304	0.02853454974	0.373508731110508	0.768596836893637	0.979825141555957	not_robust	75.6730474042621	NO PLEIOTROPIC SNPS FOR REMOVAL	NA	0.498722751444022
698	ebi-a-GCST90001863	CD3 on CD28+ CD45RA- CD8+ T cell	6	5e-07	0.970972587785168	0.919052337719283	1.02582598132533	0.2934431318	-0.029457042	0.02803834975	0.1417731182	-0.05263716628	0.03582660533	0.1861560013	-0.1390037874	0.08720328251	0.1921646007	-0.05343952061	0.03546053961	0.488225252681783	0.252354041414963	0.982976757991627	not_robust	59.3871863776111	NO PLEIOTROPIC SNPS FOR REMOVAL	NA	0.700206558260811
699	ebi-a-GCST90001864	CD3 on CD28+ CD45RA+ CD8+ T cell	8	5e-07	0.982245513747535	0.949554012820214	1.01606252646086	0.2995963934	-0.01791398788	0.01726983517	0.08538881393	-0.03803435414	0.02210991072	0.1336646396	-0.06504452023	0.03751717563	0.157007436	-0.03879929864	0.02448057481	0.611121781955138	0.190663354804049	0.9915999357129	not_robust	104.184401649053	NO PLEIOTROPIC SNPS FOR REMOVAL	NA	0.705806763689841
700	ebi-a-GCST90001865	CD3 on CD28- CD8+ T cell	10	5e-06	0.976021327068031	0.93855910116957	1.01497884331903	0.2241962028	-0.0242708413	0.01996867835	0.8737104587	0.005930831115	0.03731321113	0.7696865585	-0.02260419593	0.07462385023	0.8000494317	0.01390831432	0.05331119322	0.887252137620317	0.981285436193131	0.967321388390824	not_robust	28.3704530731886	NO PLEIOTROPIC SNPS FOR REMOVAL	NA	0.631850685730387
701	ebi-a-GCST90001866	CD3 on CD39+ CD8+ T cell	6	5e-07	0.971653716515462	0.924445826765717	1.02127233146954	0.2577858424	-0.02875579673	0.02541072984	0.3133357645	-0.0349915697	0.03470534494	0.2290187146	-0.118154817	0.08329186561	0.2613363696	-0.05133453301	0.04055286279	0.651190815716355	0.311447744286911	0.983883809456578	not_robust	51.7014567413982	NO PLEIOTROPIC SNPS FOR REMOVAL	NA	0.665258461190781
702	ebi-a-GCST90001867	CD3 on CD4+ T cell	6	5e-07	1.01376447104709	0.961973320670458	1.06834397656799	0.6093782188	0.01367060111	0.026754675	0.5610091222	0.02887066436	0.04966199104	0.9612836359	-0.004425931441	0.08568999296	0.5224951968	0.05053048193	0.07352527378	0.838387228428944	0.821112902019224	0.985999786545434	not_robust	31.7345120964306	NO PLEIOTROPIC SNPS FOR REMOVAL	NA	0.880252528858561
703	ebi-a-GCST90001868	CD3 on CD4 regulatory T cell	7	5e-06	0.963883907901797	0.932657977592005	0.996155300478721	0.02857778676	-0.03678441911	0.01680219884	0.08552461557	-0.03877136377	0.02254813517	0.1849968425	-0.05665389583	0.0368699739	0.1483434201	-0.03674689735	0.02216025124	0.647935975585389	0.549030915878906	0.992507278565147	not_robust	117.975804932349	NO PLEIOTROPIC SNPS FOR REMOVAL	THERE WERE 1 OUTLITER SNPs IN RADIAL ANALYSIS	0.247463315491437
704	ebi-a-GCST90001870	CD34 on Hematopoietic Stem Cell	10	5e-06	1.0202172158029	0.988603736766603	1.05284162775358	0.2126497128	0.02001556129	0.0160598263	0.2053250943	0.03669751558	0.02897495766	0.8343348085	0.009984004699	0.04620558719	0.312167906	0.04324776741	0.04039130379	0.818433356629142	0.813181321979292	0.973879105033765	not_robust	34.5364280562752	NO PLEIOTROPIC SNPS FOR REMOVAL	NA	0.621831102843822
705	ebi-a-GCST90001871	HVEM on T cell	13	5e-06	0.965356686865888	0.919310458356761	1.01370926916512	0.1573773455	-0.03525762224	0.02493559668	0.06167643032	-0.05585707137	0.02989223486	0.3073007755	0.06173168885	0.0576636871	0.1105096403	-0.07631539924	0.04428879954	0.194239876677217	0.0942652752458917	0.950604600843559	not_robust	24.8579483027414	NO PLEIOTROPIC SNPS FOR REMOVAL	THERE WERE 1 OUTLITER SNPs IN RADIAL ANALYSIS	0.566122501863038
706	ebi-a-GCST90001872	HVEM on naive CD8+ T cell	15	5e-06	0.972997738558139	0.949403055590114	0.997178799525565	0.02884707931	-0.02737352099	0.01252465991	0.3258037354	-0.01596216734	0.01624480689	0.2482878382	-0.0225405883	0.01864793693	0.182573564	-0.02332115726	0.01662921618	0.361374342811205	0.724811350165357	0.957835342220878	not_robust	24.7155900116848	NO PLEIOTROPIC SNPS FOR REMOVAL	NA	0.247463315491437
707	ebi-a-GCST90001873	HVEM on Effector Memory CD8+ T cell	7	5e-06	0.937736794707741	0.891616338495984	0.986242914336981	0.01247710612	-0.06428597201	0.02573131669	0.3137123061	-0.03389356814	0.03364249257	0.6621229227	0.03347636337	0.07214147336	0.5089608907	-0.03382431357	0.04818039086	0.354980182268761	0.209303893447978	0.967476828793856	not_robust	27.69730789107	NO PLEIOTROPIC SNPS FOR REMOVAL	NA	0.15780273883449
708	ebi-a-GCST90001875	HVEM on CD4+ T cell	10	5e-06	0.998430806831222	0.958313788650447	1.0402272072423	0.940169788	-0.001570425642	0.02092325686	0.630118726	0.01620535938	0.03365181462	0.7773743951	-0.01600033354	0.05470893545	0.6785328972	0.02356369493	0.05502279274	0.609322338688306	0.778103075057178	0.963409162939655	not_robust	26.4824339497514	NO PLEIOTROPIC SNPS FOR REMOVAL	THERE WERE 2 OUTLITER SNPs IN RADIAL ANALYSIS	0.986472077118101
709	ebi-a-GCST90001876	HVEM on Central Memory CD4+ T cell	67	5e-05	0.984049409576056	0.971831221021796	0.996421209300979	0.01165462609	-0.01607917021	0.006374469549	0.1900829144	-0.01548602402	0.01181838032	0.01336188748	-0.02683738253	0.0105512634	0.1225068654	-0.01846660307	0.0118042935	0.886097272405568	0.170512073789469	0.94628695572362	all_significant	19.0050581784944	NO PLEIOTROPIC SNPS FOR REMOVAL	THERE WERE 5 OUTLITER SNPs IN RADIAL ANALYSIS	0.150410555816798
710	ebi-a-GCST90001877	HVEM on naive CD4+ T cell	9	5e-06	0.984649381861087	0.953903789497444	1.01638594570445	0.3391752731	-0.01546965868	0.01618510384	0.3752105191	-0.01677491997	0.01891718616	0.4130518904	-0.02353070269	0.02704162128	0.2836095569	-0.01908272731	0.01660300532	0.291850835065949	0.711571992848863	0.964809695187666	not_robust	25.4864854011578	NO PLEIOTROPIC SNPS FOR REMOVAL	THERE WERE 1 OUTLITER SNPs IN RADIAL ANALYSIS	0.738801761889516
711	ebi-a-GCST90001878	HVEM on Effector Memory CD4+ T cell	10	5e-06	0.980660077607069	0.950907775163693	1.01134327947498	0.2140803132	-0.01952938547	0.01571878182	0.4106701368	-0.01529073109	0.01858569838	0.8262896861	-0.005727597484	0.02525727599	0.3015672601	-0.01824836519	0.01665102318	0.298972316102019	0.497110317501646	0.964615274873007	not_robust	26.316608057664	NO PLEIOTROPIC SNPS FOR REMOVAL	THERE WERE 1 OUTLITER SNPs IN RADIAL ANALYSIS	0.623812028484367
712	ebi-a-GCST90001879	HVEM on Terminally Differentiated CD4+ T cell	9	5e-06	0.940810294181838	0.88608728920092	0.998912884120851	0.04598013605	-0.06101375995	0.0305745167	0.1037638977	-0.06446331029	0.03962403796	0.8867709047	0.03099167352	0.2098790012	0.1108356418	-0.1192794318	0.06654800787	0.228438051936902	0.670693203670226	0.955499648856749	not_robust	24.8409894272009	NO PLEIOTROPIC SNPS FOR REMOVAL	THERE WERE 1 OUTLITER SNPs IN RADIAL ANALYSIS	0.316354620362552
713	ebi-a-GCST90001880	HVEM on CD45RA- CD4+ T cell	12	5e-06	0.979792669968731	0.959856987349839	1.00014240535457	0.05160392855	-0.02041429096	0.01048810519	0.3886672304	-0.01415539573	0.01642087046	0.9626472138	-0.0008988810022	0.01871958609	0.475059562	-0.01194064936	0.01614580757	0.74386943882677	0.189701338759883	0.965583772235426	not_robust	26.5926354360787	NO PLEIOTROPIC SNPS FOR REMOVAL	THERE WERE 1 OUTLITER SNPs IN RADIAL ANALYSIS	0.338448051390071
714	ebi-a-GCST90001881	HVEM on CD8+ T cell	7	5e-06	0.94235312266942	0.90724721415549	0.978817453445066	0.002174324254	-0.05937520982	0.01936994578	0.045725109	-0.06847980152	0.03427551173	0.6698415732	0.03816706963	0.08434053924	0.1936409259	-0.07150570904	0.0488567472	0.773002009504628	0.278005543421806	0.968242635692718	all_significant	26.9766407714623	NO PLEIOTROPIC SNPS FOR REMOVAL	THERE WERE 1 OUTLITER SNPs IN RADIAL ANALYSIS	0.048457876942301
715	ebi-a-GCST90001882	HVEM on Central Memory CD8+ T cell	11	5e-06	0.979887850617752	0.948674482721371	1.01212820337899	0.2186558303	-0.02031715201	0.01651652961	0.4168470132	-0.01623777532	0.01999963736	0.7697977881	-0.009077646412	0.03009670402	0.4841993469	-0.0139796319	0.01924283467	0.231644879455096	0.659712594053117	0.965900359463144	not_robust	27.1278420084331	NO PLEIOTROPIC SNPS FOR REMOVAL	NA	0.625099077085413
716	ebi-a-GCST90001883	CD16-CD56 on Natural Killer T	7	5e-07	0.964686064635879	0.894305992096956	1.0406049065159	0.3522679122	-0.03595255219	0.03865037609	0.7017962388	-0.01842363394	0.04811644025	0.05994600872	-0.2041506909	0.08427918218	0.7027169749	0.02385142188	0.05956641975	0.201231641981529	0.0829925801193542	0.990493217281251	not_robust	91.4674608413744	NO PLEIOTROPIC SNPS FOR REMOVAL	NA	0.749956887026873
717	ebi-a-GCST90001884	CD16-CD56 on Natural Killer	8	5e-08	0.967088965221065	0.92488032589341	1.01122387455795	0.1416190869	-0.0334647865	0.02276843916	0.8815161206	-0.005061587928	0.03395955367	0.05872647569	-0.1161103547	0.04985561555	0.9148667962	0.005273368506	0.04758342704	0.499469155552013	0.107802574287938	0.993218848761659	not_robust	150.433171210098	NO PLEIOTROPIC SNPS FOR REMOVAL	NA	0.540634950616874
718	ebi-a-GCST90001885	CD16-CD56 on HLA DR+ Natural Killer	13	5e-06	1.04762902629153	0.999974009396131	1.09755510284843	0.05012382265	0.04652954069	0.02375282226	0.1039616202	0.04874867555	0.02998177231	0.1486014794	0.05368276612	0.03455757416	0.1140260268	0.04958662925	0.02909233142	0.3013005345091	0.772667077298983	0.964515290421368	not_robust	26.0055948806714	NO PLEIOTROPIC SNPS FOR REMOVAL	THERE WERE 1 OUTLITER SNPs IN RADIAL ANALYSIS	0.333022387534226
719	ebi-a-GCST90001886	CD28 on CD39+ activated CD4 regulatory T cell	13	5e-06	1.04430367503505	1.00964283786475	1.08015441182955	0.01182730794	0.04335032363	0.01722126592	0.1904865245	0.03612312817	0.02759299615	0.4646727871	0.02741210604	0.0361879617	0.6398766332	0.01758774958	0.03664320561	0.744579735299101	0.60401732945195	0.974976661075545	not_robust	37.3630137318247	NO PLEIOTROPIC SNPS FOR REMOVAL	NA	0.151363971092284
720	ebi-a-GCST90001887	CD28 on secreting CD4 regulatory T cell	11	5e-06	1.04659014248297	1.01351217450752	1.08074767515719	0.005450680036	0.0455373963	0.01638555976	0.2846248127	0.0275108885	0.02571140457	0.06584439484	0.06542417962	0.03125609551	0.5595711013	0.01973146208	0.0326912946	0.693916390758741	0.441708635434937	0.974578886992858	all_significant	35.9926659059418	NO PLEIOTROPIC SNPS FOR REMOVAL	NA	0.0903396102717545
721	ebi-a-GCST90001888	CD28 on CD39+ secreting CD4 regulatory T cell	13	5e-06	0.996742284054951	0.954867473679083	1.04045347465357	0.881544197	-0.003263033854	0.02189779862	0.9558225155	-0.001719638578	0.03104232038	0.2986918808	-0.05037703657	0.04618496259	0.9960542367	-0.0001681306327	0.03329787107	0.684203233851675	0.250566362997597	0.976818935414846	not_robust	43.8795885284093	NO PLEIOTROPIC SNPS FOR REMOVAL	NA	0.97100993484333
722	ebi-a-GCST90001889	CD28 on activated & secreting CD4 regulatory T cell	12	5e-06	1.06472907218156	1.03418973631045	1.09617022616467	2.4e-05	0.06272037448	0.0148480193	0.08521238366	0.0522751229	0.03037111447	0.05225680972	0.08302375806	0.03770243519	0.1585012467	0.05231423105	0.03457955606	0.92871575233633	0.523069750123422	0.97251082242814	all_significant	33.8132203202688	NO PLEIOTROPIC SNPS FOR REMOVAL	NA	0.00196757142857143
723	ebi-a-GCST90001890	CD28 on CD45RA+ CD4+ T cell	12	5e-06	1.00560017387882	0.965940161013521	1.04688856568928	0.785602913	0.005584551204	0.02052956276	0.6839413442	0.01292170028	0.03174157259	0.1059664391	0.08156995668	0.04590685841	0.688307276	0.01402510381	0.03404770485	0.664596671844314	0.0836481577897416	0.976446012313561	not_robust	40.6320514118052	NO PLEIOTROPIC SNPS FOR REMOVAL	NA	0.94481772095779
724	ebi-a-GCST90001891	CD28 on CD45RA- CD4 not regulatory T cell	10	5e-06	1.00577265280832	0.973946283928873	1.03863903567289	0.7256957023	0.005756054893	0.01640570496	0.6590573093	0.0145161672	0.0329004343	0.8035156259	0.01403906139	0.05458409657	0.648743498	0.01745964452	0.03705737063	0.94060659450685	0.866861124115278	0.977438234266032	not_robust	42.7993907960703	NO PLEIOTROPIC SNPS FOR REMOVAL	NA	0.922637999271998
725	ebi-a-GCST90001892	CD28 on CD39+ CD4+ T cell	6	5e-08	0.991115929172442	0.963077872650357	1.01997025677277	0.5422017861	-0.008923769483	0.01464144711	0.8283375489	-0.00531283586	0.02450183397	0.375550111	-0.04648113779	0.0466600275	0.7044839935	-0.01058207853	0.02634178386	0.812768232272851	0.414121266943806	0.987520557471839	not_robust	124.30987869061	NO PLEIOTROPIC SNPS FOR REMOVAL	NA	0.856884130803821
726	ebi-a-GCST90001893	CD28 on CD28+ CD45RA- CD8+ T cell	12	5e-06	1.00816203963047	0.97299193233961	1.04460341794193	0.653647155	0.008128910331	0.01811652995	0.578154237	0.0196530994	0.03534203644	0.5230765525	0.03300877709	0.04987976519	0.5896646214	0.01960968901	0.03530030456	0.937687113500682	0.564721696896487	0.975201333119397	not_robust	37.6595364542613	NO PLEIOTROPIC SNPS FOR REMOVAL	NA	0.896556877154296
727	ebi-a-GCST90001894	CD28 on CD28+ CD4+ T cell	16	5e-06	1.02059987140436	0.992709831919557	1.0492734775241	0.149186504	0.02039056365	0.01413644636	0.2890446163	0.02762358913	0.02605458716	0.6239130271	0.01657682206	0.03306411476	0.3707357237	0.02304175564	0.0249703735	0.928183260279717	0.88848095200328	0.970093453767273	not_robust	35.6896496382754	NO PLEIOTROPIC SNPS FOR REMOVAL	NA	0.552645389546308
728	ebi-a-GCST90001896	CD28 on CD28+ CD45RA+ CD8+ T cell	10	5e-06	0.995436697199963	0.962019513874134	1.03001467625325	0.7929132134	-0.00457374645	0.0174218354	0.9038999275	-0.00302182481	0.02502830953	0.7132560912	0.01027504487	0.02698194567	0.9060486415	-0.002756717444	0.02270945641	0.640572119116581	0.441281709277069	0.983152840882704	not_robust	57.0201642102425	NO PLEIOTROPIC SNPS FOR REMOVAL	NA	0.946254918196128
729	ebi-a-GCST90001897	CD28 on CD39+ CD8+ T cell	9	5e-06	1.01255722047647	0.977849165734336	1.04849721272614	0.483145426	0.01247903245	0.01779534722	0.9626086017	0.001045587044	0.02230331881	0.4399463046	-0.01961776743	0.02396270476	0.7572672582	-0.006630600219	0.02072960836	0.532710090233545	0.0643719817899	0.97089663892701	not_robust	27.3386414454747	NO PLEIOTROPIC SNPS FOR REMOVAL	THERE WERE 2 OUTLITER SNPs IN RADIAL ANALYSIS	0.833229901891707
730	ebi-a-GCST90001898	CD28 on CD4+ T cell	17	5e-06	1.00564620318161	0.972566816188062	1.03985070140212	0.7414455604	0.005630323123	0.01706470581	0.2584538654	0.02925300773	0.02588640184	0.5582403742	0.01836756072	0.0306738493	0.4640518039	0.02122053413	0.02828828512	0.745711968846909	0.595622395751312	0.966323108037466	not_robust	33.2035571828564	NO PLEIOTROPIC SNPS FOR REMOVAL	THERE WERE 2 OUTLITER SNPs IN RADIAL ANALYSIS	0.929445446761312
731	ebi-a-GCST90001899	CD28 on CD4 regulatory T cell	11	5e-06	1.04723672029025	1.00346766742526	1.09291488298597	0.03409713557	0.04615500021	0.02178231188	0.07825977131	0.05870690798	0.03333964601	0.1729693874	0.0512195262	0.03460460429	0.09234650879	0.05786619478	0.03109229442	0.594302205752691	0.844521241885734	0.970672984248103	not_robust	31.6777369874015	NO PLEIOTROPIC SNPS FOR REMOVAL	THERE WERE 1 OUTLITER SNPs IN RADIAL ANALYSIS	0.267042447800391
732	ebi-a-GCST90001900	CD28 on resting CD4 regulatory T cell	6	5e-06	1.00698040835776	0.964038903400796	1.05183467102758	0.754392299	0.006956158093	0.02223458523	0.5882685938	0.01691409829	0.03124448031	0.5421023352	0.03382200026	0.05081663334	0.6262312078	0.01746307523	0.03368006166	0.693361944553707	0.557828085130357	0.985480369694189	not_robust	58.1850449035054	NO PLEIOTROPIC SNPS FOR REMOVAL	NA	0.931267841770787
733	ebi-a-GCST90001901	CD28 on CD39+ resting CD4 regulatory T cell	16	5e-06	0.974370346378786	0.943591801820613	1.00615284074162	0.1128668616	-0.02596381519	0.01637643086	0.1348887147	-0.03253074565	0.02175826125	0.1508525169	-0.03154016395	0.02075463605	0.1344126039	-0.03048099266	0.01926260711	0.333195784313036	0.653359253672494	0.963523077272133	not_robust	25.8753381250286	NO PLEIOTROPIC SNPS FOR REMOVAL	THERE WERE 1 OUTLITER SNPs IN RADIAL ANALYSIS	0.487920679477966
734	ebi-a-GCST90001902	CD28 on activated CD4 regulatory T cell	9	5e-06	1.03422277719472	0.997950634800327	1.07181328972487	0.06469271428	0.03365020471	0.01821513915	0.2285329832	0.0423181289	0.03514367315	0.2365641431	0.05564599263	0.04298722955	0.1809697068	0.05452988378	0.03721081771	0.905527517485509	0.523089605099206	0.972043112586349	not_robust	33.6694705659643	NO PLEIOTROPIC SNPS FOR REMOVAL	THERE WERE 1 OUTLITER SNPs IN RADIAL ANALYSIS	0.370791824293982
735	ebi-a-GCST90001903	CD86 on myeloid Dendritic Cell	13	5e-06	0.956111906022523	0.906970540526254	1.00791584289783	0.09549113245	-0.04488031627	0.02692091492	0.2795903607	-0.03936478914	0.03640707747	0.3021755184	-0.0554017997	0.05117796276	0.2591970363	-0.04910604138	0.04146192183	0.4324778839055	0.810393778512438	0.97581635665266	not_robust	42.324584729486	NO PLEIOTROPIC SNPS FOR REMOVAL	NA	0.455717036463565
736	ebi-a-GCST90001904	CD86 on CD62L+ myeloid Dendritic Cell	9	5e-06	0.989025224780919	0.941882273158203	1.03852776841533	0.6578612849	-0.01103544235	0.02491813535	0.8365559433	-0.007185634966	0.03483086107	0.5785830544	0.02481626843	0.04261238281	0.9628948496	-0.001934264516	0.04029927098	0.538239675959129	0.316493579396245	0.965030285996643	not_robust	25.9967440175799	NO PLEIOTROPIC SNPS FOR REMOVAL	THERE WERE 1 OUTLITER SNPs IN RADIAL ANALYSIS	0.897216212875875
737	ebi-a-GCST90001905	CD86 on monocyte	8	5e-06	1.01826040481092	0.975129720534329	1.06329879007026	0.4125116046	0.01809568582	0.02208186528	0.7333359234	0.01000021181	0.02935269924	0.6592982879	-0.01608176718	0.03469140046	0.7609094612	0.008934020541	0.0282345391	0.581301995670435	0.212135675890152	0.964472910957404	not_robust	24.8804156313312	NO PLEIOTROPIC SNPS FOR REMOVAL	NA	0.795209141064568
738	ebi-a-GCST90001906	CD86 on granulocyte	12	5e-06	0.986879380785288	0.942278095723536	1.03359179910822	0.5756552281	-0.01320745493	0.02359559931	0.8510296887	-0.007870586557	0.04190833996	0.8061387315	0.01927972844	0.07650448169	0.833449192	-0.01413868162	0.06566001108	0.848522513157904	0.652169131020072	0.964380842541887	not_robust	25.7406091910566	NO PLEIOTROPIC SNPS FOR REMOVAL	NA	0.86678686526963
739	ebi-a-GCST90001907	CCR7 on naive CD4+ T cell	15	5e-06	0.993702816335869	0.969566472941035	1.01844000875832	0.6145879299	-0.006317094558	0.01254548365	0.5876477039	-0.01042222795	0.01922040989	0.8669618637	0.003124426371	0.01828610243	0.5437994393	-0.01045079956	0.01679602035	0.767183801664492	0.389587738236414	0.971635058740335	not_robust	33.4876006730491	NO PLEIOTROPIC SNPS FOR REMOVAL	NA	0.882845177149844
740	ebi-a-GCST90001908	CCR7 on naive CD8+ T cell	10	5e-06	1.03328455289396	0.982805559075225	1.08635625571137	0.2000913373	0.03274261483	0.02555438613	0.8406869501	0.00800087899	0.03980242435	0.6822150912	-0.0239349342	0.05635123034	0.7529756553	-0.01666212282	0.05134727413	0.66348468157332	0.271632794928352	0.956623926541691	not_robust	26.6573670956302	NO PLEIOTROPIC SNPS FOR REMOVAL	THERE WERE 2 OUTLITER SNPs IN RADIAL ANALYSIS	0.612056608436003
741	ebi-a-GCST90001909	CD45 on CD14+ monocyte	10	5e-06	1.0174421894061	0.970539327235401	1.06661170725789	0.472681092	0.01729182041	0.02407917089	0.5337901234	0.02642575111	0.04246937242	0.8295758865	0.01163625819	0.05232147791	0.5880292584	0.02824374929	0.05028211708	0.80989253564135	0.895736630876645	0.959855769843241	not_robust	25.3719976683215	NO PLEIOTROPIC SNPS FOR REMOVAL	THERE WERE 1 OUTLITER SNPs IN RADIAL ANALYSIS	0.826067336647126
742	ebi-a-GCST90001910	CD45 on B cell	12	5e-06	0.988685146480307	0.966517807453051	1.01136089923337	0.3253291408	-0.01137935347	0.01156949099	0.994482198	-0.000180425716	0.02608969054	0.7933296203	0.006625619687	0.02462216996	0.9652270235	-0.001077271337	0.02415513172	0.974713310778397	0.254176970999833	0.960142655243347	not_robust	24.2281904329138	NO PLEIOTROPIC SNPS FOR REMOVAL	THERE WERE 1 OUTLITER SNPs IN RADIAL ANALYSIS	0.728710031238619
743	ebi-a-GCST90001911	CD45 on Natural Killer	18	5e-06	1.03160478883805	0.984627950109653	1.08082290395584	0.1906942601	0.03111563716	0.02377911324	0.2800300538	0.0383984409	0.03554582352	0.2440701994	0.04845964742	0.04006857675	0.3074077281	0.03897538078	0.03703964467	0.474703790445727	0.593786653119186	0.95946822016664	not_robust	26.1076188752864	NO PLEIOTROPIC SNPS FOR REMOVAL	THERE WERE 1 OUTLITER SNPs IN RADIAL ANALYSIS	0.606962235012645
744	ebi-a-GCST90001913	CD45 on granulocyte	10	5e-06	1.02436758523671	0.961420187625628	1.09143635965785	0.4568383788	0.02407543216	0.03235671314	0.6027341542	-0.02300984142	0.04420950731	0.8453633262	0.01505867803	0.07474589349	0.5082982496	-0.04447073677	0.06456007318	0.395770193335917	0.895372353604309	0.962637667916661	not_robust	24.0866345882582	NO PLEIOTROPIC SNPS FOR REMOVAL	NA	0.821675241515191
745	ebi-a-GCST90001916	CD45 on CD4+ T cell	6	5e-06	0.945488307089255	0.850010312997934	1.05169093265422	0.3020464651	-0.05605375787	0.05431277488	0.8332629942	-0.01325724706	0.06297425376	0.4879680552	-0.1028440661	0.1347851209	0.8989478503	-0.009654278915	0.07227568558	0.219004378211593	0.718416413549237	0.962617989717535	not_robust	22.2811332933676	NO PLEIOTROPIC SNPS FOR REMOVAL	THERE WERE 3 OUTLITER SNPs IN RADIAL ANALYSIS	0.707931463005201
746	ebi-a-GCST90001917	CD45 on CD8+ T cell	12	5e-06	0.996685857238756	0.967806951402304	1.02642649609035	0.8248687886	-0.003319646696	0.0150015282	0.5655775616	-0.01075915787	0.01872536152	0.5673632876	-0.01013221883	0.01713185429	0.7646927559	-0.00515596531	0.01680322705	0.451693839945889	0.410640037286194	0.958842381456138	not_robust	23.1613127438364	NO PLEIOTROPIC SNPS FOR REMOVAL	NA	0.952218407961428
747	ebi-a-GCST90001918	CD45 on HLA DR+ T cell	10	5e-06	0.97587484371071	0.939429282631428	1.01373432593014	0.2085505909	-0.02442093469	0.01941928548	0.8725125505	-0.004593114128	0.02862326823	0.7920382351	-0.009014042103	0.03306256988	0.6390983841	-0.01322477443	0.02725402527	0.63518211575535	0.549984324693237	0.962459157227241	not_robust	29.2385358875668	NO PLEIOTROPIC SNPS FOR REMOVAL	THERE WERE 1 OUTLITER SNPs IN RADIAL ANALYSIS	0.620212095232686
748	ebi-a-GCST90001919	CD45 on Natural Killer T	9	5e-06	0.987631005595013	0.923862891916229	1.05580060823686	0.7147500881	-0.01244612711	0.0340538146	0.7547256986	-0.01403635801	0.04492866964	0.3752821173	-0.05347433986	0.05648057784	0.844624822	-0.01060929	0.05240658143	0.269618071366434	0.390172123031234	0.949888309374305	not_robust	23.7489708945544	NO PLEIOTROPIC SNPS FOR REMOVAL	THERE WERE 2 OUTLITER SNPs IN RADIAL ANALYSIS	0.91875011846813
749	ebi-a-GCST90001920	CD45 on HLA DR+ CD4+ T cell	9	5e-06	1.05502925273994	1.00369551587478	1.10898843975293	0.03529603637	0.05356849426	0.02544887246	0.2383630654	0.03779973132	0.03205844314	0.1824370572	0.05289184691	0.0357397947	0.1415774748	0.05106245245	0.03131117379	0.31068024589649	0.977525923081961	0.965432250483838	not_robust	27.0509529195845	NO PLEIOTROPIC SNPS FOR REMOVAL	THERE WERE 1 OUTLITER SNPs IN RADIAL ANALYSIS	0.27188607881656
750	ebi-a-GCST90001923	CD127 on CD45RA- CD4 not regulatory T cell	9	5e-06	0.950121037569745	0.894590882929549	1.00909812883003	0.09586621905	-0.05116589454	0.03072596159	0.7547053394	-0.01727841924	0.05530136946	0.1753921368	-0.1777856873	0.117927365	0.9795213359	-0.001860186842	0.07024265374	0.802582987737765	0.290287380244055	0.961798590822347	not_robust	23.2911222186504	NO PLEIOTROPIC SNPS FOR REMOVAL	NA	0.456279918685938
751	ebi-a-GCST90001924	CD127 on CD28+ CD4+ T cell	12	5e-06	1.02899239810304	0.981741899475942	1.0785170276618	0.2333888624	0.02858006917	0.02398311522	0.1810290588	0.03775259801	0.02822427325	0.2932272162	0.04119567449	0.03713358613	0.1953620114	0.03622875287	0.02627644662	0.203149870454313	0.656839474282225	0.964500582981658	not_robust	26.3581999342386	NO PLEIOTROPIC SNPS FOR REMOVAL	THERE WERE 1 OUTLITER SNPs IN RADIAL ANALYSIS	0.644207749597536
752	ebi-a-GCST90001926	CD127 on granulocyte	6	5e-08	1.06940937377732	0.991373606779387	1.15358770992305	0.08258373374	0.06710650895	0.03865832902	0.1511712985	0.06463936074	0.04503209461	0.04887024893	0.1785850458	0.06380723953	0.2349394168	0.08038203582	0.05954676871	0.286863831738066	0.105782731907264	0.984871691847252	not_robust	56.8744440427016	NO PLEIOTROPIC SNPS FOR REMOVAL	THERE WERE 1 OUTLITER SNPs IN RADIAL ANALYSIS	0.420453113355559
753	ebi-a-GCST90001927	CD127 on CD8+ T cell	14	5e-06	0.960434652829459	0.915646568550628	1.00741350870321	0.09754896624	-0.04036933362	0.02436504966	0.2799404393	-0.03679557716	0.0340556897	0.6796861691	-0.01941321563	0.04588026285	0.5724558097	-0.02482452713	0.04287148067	0.521888435660233	0.594142314144675	0.960250354058375	not_robust	23.6879746388475	NO PLEIOTROPIC SNPS FOR REMOVAL	THERE WERE 2 OUTLITER SNPs IN RADIAL ANALYSIS	0.45809812740713
754	ebi-a-GCST90001928	CD127 on CD28+ CD45RA- CD8+ T cell	10	5e-06	1.03757268148807	0.985488115784412	1.09240999675926	0.1604139889	0.03688402512	0.02627665135	0.4949395075	0.02914219603	0.04270083776	0.9993415786	4.43e-05	0.05200177908	0.6555041982	0.02229920253	0.04833613059	0.723511109046377	0.397125047766773	0.961964971511733	not_robust	24.0049110488265	NO PLEIOTROPIC SNPS FOR REMOVAL	NA	0.568695461806873
755	ebi-a-GCST90001929	CD127 on CD28+ CD45RA+ CD8+ T cell	8	5e-06	0.898054029320242	0.853824788706869	0.94457440243657	3.01e-05	-0.1075250462	0.02576746198	0.02615171788	-0.1014385939	0.04561187637	0.1485512725	-0.1452309106	0.08763534433	0.1500733345	-0.09404922218	0.05818966527	0.840225977484062	0.652404033246511	0.944759300236361	all_significant	29.4305392777388	NO PLEIOTROPIC SNPS FOR REMOVAL	THERE WERE 1 OUTLITER SNPs IN RADIAL ANALYSIS	0.00234218813559322
756	ebi-a-GCST90001930	CD127 on CD28- CD8+ T cell	13	5e-06	1.03048268130183	0.984384223426211	1.07873991800378	0.1984577578	0.0300273151	0.02335015422	0.9037784315	0.004292190728	0.03550502743	0.8641913963	0.007088092666	0.04048293808	0.9288116578	0.003056851654	0.03350548897	0.579517246591936	0.485629362970148	0.961373946133999	not_robust	23.3031499824691	NO PLEIOTROPIC SNPS FOR REMOVAL	NA	0.612056608436003
757	ebi-a-GCST90001932	CD127 on CD45RA+ CD4+ T cell	12	5e-06	1.00210194406063	0.947650659214289	1.05968195824682	0.9412785098	0.002099738067	0.02850463553	0.5311605839	-0.02407909756	0.03845055626	0.6198843537	-0.04564595024	0.08918244862	0.5522982848	-0.03155583272	0.05147228426	0.338904146875611	0.583129821884061	0.96928002802756	not_robust	31.7460185837941	NO PLEIOTROPIC SNPS FOR REMOVAL	NA	0.986472077118101
758	ebi-a-GCST90001933	CD25 on CD45RA- CD4 not regulatory T cell	14	5e-06	1.04905951837254	1.00556095534315	1.09443974255392	0.02664615879	0.04789406601	0.02160638556	0.1542555829	0.04230989839	0.02969824813	0.2807970651	0.03735261757	0.03307272778	0.1530659793	0.04109643484	0.0270808648	0.559654884907646	0.667001091457585	0.963987453145934	not_robust	31.0458658063693	NO PLEIOTROPIC SNPS FOR REMOVAL	NA	0.24320579523835
759	ebi-a-GCST90001934	CD25 on CD45RA+ CD4 not regulatory T cell	9	5e-06	0.981485901687044	0.9499480872601	1.01407075621246	0.2620853251	-0.01868762942	0.01666342421	0.5450799432	-0.01895821835	0.03132817822	0.2257178529	-0.04011914887	0.03020121588	0.4008329411	-0.03099639319	0.03493553943	0.863868554372643	0.287137814657818	0.965338560899538	not_robust	26.6634522103344	NO PLEIOTROPIC SNPS FOR REMOVAL	THERE WERE 1 OUTLITER SNPs IN RADIAL ANALYSIS	0.668130568325541
760	ebi-a-GCST90001935	CD25 on CD39+ CD4 regulatory T cell	9	5e-06	1.04386076570812	0.98277996651452	1.10873780023134	0.1629054754	0.04292611439	0.03076333521	0.629086649	0.02375136099	0.04917335746	0.5282528484	0.07344486123	0.110694163	0.6130373111	0.03227712184	0.0613429227	0.745796382386917	0.777243645656173	0.970283970563543	not_robust	25.5002672198131	NO PLEIOTROPIC SNPS FOR REMOVAL	NA	0.572320465287385
761	ebi-a-GCST90001937	CD25 on resting CD4 regulatory T cell	9	5e-06	0.972351961627266	0.88594223831408	1.06718959362361	0.5548709069	-0.02803743962	0.04748269625	0.2172525759	-0.07447043788	0.06035533436	0.1138209484	-0.2936174361	0.1625470618	0.3609965298	-0.08456033079	0.08727940833	0.333469868028922	0.133163680820895	0.965545899867989	not_robust	25.8218165797202	NO PLEIOTROPIC SNPS FOR REMOVAL	NA	0.861104468981548
762	ebi-a-GCST90001938	CD25 on CD39+ resting CD4 regulatory T cell	9	5e-06	1.0248765642182	0.963447877460648	1.09022189622978	0.4358633783	0.02457218019	0.03153523972	0.1599490136	0.06784131882	0.04827728436	0.185493279	0.09117306687	0.06209807441	0.2226294102	0.0771158118	0.05832065973	0.629821417359033	0.229832206618709	0.961777759747951	not_robust	23.2408982239819	NO PLEIOTROPIC SNPS FOR REMOVAL	NA	0.811455299989984
763	ebi-a-GCST90001940	CD25 on CD39+ activated CD4 regulatory T cell	8	5e-06	0.956455965540791	0.87960237811006	1.04002448922904	0.2975371957	-0.04452052823	0.04273713696	0.8938843579	-0.006762018607	0.0506933085	0.6184301423	-0.04644487759	0.08847199932	0.9631747349	0.00266591509	0.0557175721	0.259120760962654	0.980486066309753	0.970998795076333	not_robust	24.9497212950419	NO PLEIOTROPIC SNPS FOR REMOVAL	NA	0.703833073458076
764	ebi-a-GCST90001941	CD25 on secreting CD4 regulatory T cell	9	5e-06	1.00067050179136	0.978118960068542	1.02374199257441	0.9540395062	0.0006702771055	0.01162972316	0.9407047271	0.001832077433	0.0246299466	0.9341345956	0.002219144393	0.02590614589	0.9323134598	0.002140353989	0.02442088447	0.960141613227473	0.923806809556163	0.965018515373618	not_robust	24.997612447981	NO PLEIOTROPIC SNPS FOR REMOVAL	THERE WERE 1 OUTLITER SNPs IN RADIAL ANALYSIS	0.988851783569691
765	ebi-a-GCST90001942	CD25 on CD39+ secreting CD4 regulatory T cell	9	5e-06	1.02453505980209	0.993794132004271	1.05622689343789	0.1188821453	0.02423890949	0.01554291527	0.2961246488	0.02152276805	0.02060028669	0.499597403	0.01357276493	0.01906734163	0.391569392	0.01737051326	0.01917969409	0.510431469499272	0.314265601804277	0.965390094789983	not_robust	26.0749973132885	NO PLEIOTROPIC SNPS FOR REMOVAL	NA	0.502611990917588
766	ebi-a-GCST90001943	CD25 on activated & secreting CD4 regulatory T cell	11	5e-06	0.983834132976165	0.961290125757653	1.00690683829304	0.1681965297	-0.01629796019	0.01182706915	0.6988030231	-0.009151974284	0.02365237716	0.4155651472	-0.01980595163	0.02320792472	0.820722523	-0.005235324468	0.02250260138	0.912066659859007	0.825604817245114	0.960310960670638	not_robust	23.5707232288157	NO PLEIOTROPIC SNPS FOR REMOVAL	NA	0.578496282263166
767	ebi-a-GCST90001944	CD123 on plasmacytoid Dendritic Cell	7	5e-06	0.973415928820005	0.949426938440973	0.998011044469035	0.03431215018	-0.02694381761	0.01273106198	0.2244849247	-0.03354904528	0.02761946425	0.4908015997	-0.02298674544	0.03093073805	0.1964142084	-0.04881837025	0.03359597512	0.919574683064837	0.862454927058363	0.967420674139265	not_robust	36.4797048914509	NO PLEIOTROPIC SNPS FOR REMOVAL	THERE WERE 1 OUTLITER SNPs IN RADIAL ANALYSIS	0.267179464445567
768	ebi-a-GCST90001945	CD123 on CD62L+ plasmacytoid Dendritic Cell	7	5e-06	0.97350924846744	0.949395072329938	0.998235913028084	0.03590759263	-0.02684795399	0.01279709652	0.2519451928	-0.03299106545	0.0287971254	0.4953068443	-0.02272799035	0.03091953638	0.2080876881	-0.0485156244	0.03439739165	0.918195553929308	0.856554795883258	0.967214143915108	not_robust	36.1736048731901	NO PLEIOTROPIC SNPS FOR REMOVAL	THERE WERE 1 OUTLITER SNPs IN RADIAL ANALYSIS	0.27357864329869
769	ebi-a-GCST90001946	CD33 on CD14+ monocyte	10	5e-06	0.994593464066623	0.966581489548314	1.0234172384434	0.7099426048	-0.005421204142	0.01457574779	0.8532625736	-0.00240476054	0.01300171071	0.4406900435	0.01729874588	0.02132365279	0.7848880342	-0.003462214477	0.01231069769	0.142188787449146	0.198648466904808	0.990278509076731	not_robust	149.69890555729	NO PLEIOTROPIC SNPS FOR REMOVAL	THERE WERE 3 OUTLITER SNPs IN RADIAL ANALYSIS	0.917919485246959
770	ebi-a-GCST90001947	CD33 on CD33+ HLA DR+ CD14dim	13	5e-06	1.00232745323107	0.983674461583206	1.02133415345937	0.8083456913	0.002324748907	0.009584192499	0.943697348	0.0008671353766	0.01227827097	0.9704404859	-0.0006390504477	0.01685806006	0.9633088154	-0.0005822992877	0.01239693154	0.66571865847132	0.822974691437958	0.985820005744252	not_robust	113.623773228918	NO PLEIOTROPIC SNPS FOR REMOVAL	THERE WERE 3 OUTLITER SNPs IN RADIAL ANALYSIS	0.950423733485794
771	ebi-a-GCST90001948	CD33 on CD33dim HLA DR+ CD11b+	6	5e-07	0.997109873668202	0.972984281829857	1.0218336706291	0.8168404295	-0.002894310811	0.01249644921	0.8674799607	-0.002167527222	0.01299007043	0.6411120712	0.0106739431	0.02120182143	0.9448392645	-0.000946400808	0.0130121712	0.375217271362526	0.464211529242831	0.989490800387789	not_robust	238.740516690805	NO PLEIOTROPIC SNPS FOR REMOVAL	THERE WERE 2 OUTLITER SNPs IN RADIAL ANALYSIS	0.951061351428755
772	ebi-a-GCST90001949	CD33 on CD33dim HLA DR+ CD11b-	6	5e-08	0.995840866855276	0.983009611157116	1.00883960934189	0.5287602615	-0.004167806396	0.006616619956	0.9788843755	-0.0003486085388	0.01317114247	0.7774602307	0.006076612051	0.02009842897	0.9881789087	0.0002017682569	0.0129580027	0.915320809984754	0.556889611518865	0.988863352692402	not_robust	222.06955523914	NO PLEIOTROPIC SNPS FOR REMOVAL	THERE WERE 1 OUTLITER SNPs IN RADIAL ANALYSIS	0.850276133291244
773	ebi-a-GCST90001950	CD33 on Granulocytic Myeloid-Derived Suppressor Cells	8	5e-06	1.01227616590622	0.990062279323538	1.03498846230353	0.2811301496	0.01220142485	0.01132084402	0.6251177433	0.008252580659	0.01688990922	0.8340996932	0.005943855753	0.02717256096	0.6645708491	0.008258230855	0.01824856973	0.791438710443554	0.790651373487585	0.984326016799609	not_robust	57.9897848962305	NO PLEIOTROPIC SNPS FOR REMOVAL	THERE WERE 1 OUTLITER SNPs IN RADIAL ANALYSIS	0.686891174461735
774	ebi-a-GCST90001951	CD33 on CD66b++ myeloid cell	11	5e-06	0.992003286275587	0.962114464042936	1.02282062764795	0.6069831225	-0.008028858925	0.01560866887	0.9265701211	-0.001384979699	0.01502782795	0.8392810584	0.00590303467	0.0282761511	0.9927791818	0.0001379251361	0.01486451482	0.1803161091204	0.563337957225776	0.985655069832229	not_robust	79.9081528622047	NO PLEIOTROPIC SNPS FOR REMOVAL	THERE WERE 4 OUTLITER SNPs IN RADIAL ANALYSIS	0.879963900858889
775	ebi-a-GCST90001952	CD33 on Monocytic Myeloid-Derived Suppressor Cells	10	5e-06	0.989333042443868	0.969791875750671	1.00926796083295	0.2920496679	-0.01072425739	0.01017833378	0.9662608335	-0.0005079360378	0.01200840291	0.4331243039	0.01443589153	0.01749185584	0.9847104561	-0.0002540242501	0.01289288839	0.664880928943902	0.0877868521950064	0.990210754299044	not_robust	114.733831962017	NO PLEIOTROPIC SNPS FOR REMOVAL	THERE WERE 1 OUTLITER SNPs IN RADIAL ANALYSIS	0.698254653530349
776	ebi-a-GCST90001953	CD33 on CD33dim HLA DR-	6	5e-08	0.995570657500082	0.976917710399113	1.01457975786949	0.6454970973	-0.004439181101	0.009649834798	0.9333499378	-0.001098858152	0.01313938752	0.6098073581	0.01363860944	0.02466967546	0.9885203323	-0.0001916975531	0.01267743075	0.669170791667791	0.448155011532595	0.993324906449575	not_robust	180.55652168298	NO PLEIOTROPIC SNPS FOR REMOVAL	NA	0.89486877904828
777	ebi-a-GCST90001954	CD33 on basophil	6	5e-08	0.999123668427911	0.979654279916055	1.01897998638702	0.9304168526	-0.0008767157751	0.01004021907	0.7673363587	0.003849962023	0.01301274624	0.5049991435	0.02011125773	0.02749168329	0.7877470372	0.003683557866	0.01296721652	0.645938269778761	0.441729732343282	0.993389720186344	not_robust	189.79941380093	NO PLEIOTROPIC SNPS FOR REMOVAL	THERE WERE 1 OUTLITER SNPs IN RADIAL ANALYSIS	0.985170333542923
778	ebi-a-GCST90001955	CD33 on Immature Myeloid-Derived Suppressor Cells	7	5e-07	0.999879336588678	0.981136092226422	1.01898064464058	0.9900278968	-0.0001206706917	0.009654811371	0.7649548051	0.003981434961	0.01331669752	0.4678909424	0.02136667161	0.02721167584	0.843335106	0.00259659396	0.01258291914	0.73322210852968	0.414748171646382	0.99233568059185	not_robust	155.044668076777	NO PLEIOTROPIC SNPS FOR REMOVAL	THERE WERE 1 OUTLITER SNPs IN RADIAL ANALYSIS	0.999376860953564
779	ebi-a-GCST90001956	CD33 on CD33+ HLA DR+	13	5e-06	0.999484722769133	0.980221721308532	1.01912627452831	0.9586012589	-0.0005154100318	0.009929120736	0.9562878149	0.0006551753278	0.01195302029	0.7420406541	0.005744580027	0.01701741383	0.9934027826	-0.0001008966592	0.01195124223	0.642301011046186	0.63821340174598	0.987505391271156	not_robust	115.67276228917	NO PLEIOTROPIC SNPS FOR REMOVAL	THERE WERE 3 OUTLITER SNPs IN RADIAL ANALYSIS	0.988851783569691
780	ebi-a-GCST90001957	CD33 on CD33+ HLA DR+ CD14-	13	5e-06	1.00099807299433	0.980779599824593	1.02163334383949	0.9236622918	0.0009975752506	0.01041075959	0.9492309562	0.0007533110193	0.01183101554	0.8359361188	0.00358064434	0.0168848146	0.9545551943	0.0007135629708	0.01226267652	0.568672415691088	0.842741011529046	0.988464022133471	not_robust	116.925527581043	NO PLEIOTROPIC SNPS FOR REMOVAL	THERE WERE 3 OUTLITER SNPs IN RADIAL ANALYSIS	0.983865644106772
781	ebi-a-GCST90001958	CD4 on monocyte	12	5e-06	0.998732964677008	0.949599172708603	1.05040901824649	0.9607133354	-0.001267838691	0.02573850418	0.518213088	-0.02279347357	0.03527842664	0.8561052405	-0.007561338496	0.04063565793	0.5970746592	-0.01933665331	0.03552368411	0.30785430065143	0.840272800648108	0.979457226837343	not_robust	27.4156590557628	NO PLEIOTROPIC SNPS FOR REMOVAL	NA	0.988851783569691
782	ebi-a-GCST90001959	CD4 on HLA DR+ CD4+ T cell	9	5e-06	1.10097313207114	1.04315204826353	1.16199919231362	0.0004742400369	0.09619445424	0.02752423934	0.02655497792	0.1017902337	0.04589284564	0.4513539686	0.05706941533	0.07155928753	0.7536801678	0.02455598707	0.07560883282	0.713496780930478	0.555729436649127	0.942070802172873	all_significant	26.5066873984128	NO PLEIOTROPIC SNPS FOR REMOVAL	NA	0.0174178880752632
783	ebi-a-GCST90001960	CD25 on CD4+ T cell	8	5e-06	1.01251464263542	0.965875988232963	1.06140530879816	0.6052092621	0.01243698176	0.02405959762	0.6041367204	0.01498208596	0.02889723295	0.6549134244	0.01592823816	0.03388578886	0.6639804371	0.01180836364	0.02604391686	0.23975428651691	0.878087122512567	0.964167057860543	not_robust	25.1303633633926	NO PLEIOTROPIC SNPS FOR REMOVAL	THERE WERE 1 OUTLITER SNPs IN RADIAL ANALYSIS	0.879875150837125
784	ebi-a-GCST90001961	CD25 on CD39+ CD4+ T cell	6	5e-08	1.0085174210408	0.979800773096413	1.03807571546252	0.5649820365	0.008481352473	0.01473845572	0.5913926254	0.01047748682	0.01951772616	0.9634920839	-0.002932774251	0.06021966536	0.6270526171	0.009794021765	0.01893540124	0.686054630761611	0.851637484296924	0.984361212833705	not_robust	203.832636969618	NO PLEIOTROPIC SNPS FOR REMOVAL	NA	0.862598114257233
785	ebi-a-GCST90001963	FSC-A on myeloid Dendritic Cell	14	5e-06	1.00664161532803	0.985657155670353	1.0280728302744	0.537968036	0.006619656973	0.01074813986	0.7674897605	0.004386487307	0.01483625638	0.8281897299	0.003197911435	0.01441717882	0.7204679308	0.00480533615	0.01313996876	0.575834940799062	0.702177475135351	0.972945364691583	not_robust	35.9189839124099	NO PLEIOTROPIC SNPS FOR REMOVAL	NA	0.855213455670391
786	ebi-a-GCST90001964	FSC-A on plasmacytoid Dendritic Cell	7	5e-07	1.05110651082823	0.979715522976847	1.12769969567135	0.1648510106	0.04984342913	0.03588594962	0.2632957692	0.06130580094	0.05480410143	0.4115932912	0.09734642624	0.1087162297	0.2860286684	0.08274805904	0.07066990944	0.62096983005506	0.655864635246859	0.973111674417348	not_robust	33.1530746443613	NO PLEIOTROPIC SNPS FOR REMOVAL	NA	0.57465403209044
787	ebi-a-GCST90001965	FSC-A on monocyte	13	5e-06	0.998842219256632	0.973068276965621	1.02529884344874	0.9307882448	-0.001158451489	0.01333804907	0.7853746442	0.00437938812	0.01608166933	0.8469251699	0.003274618866	0.01656790174	0.734606699	0.005509241359	0.01587714802	0.544527621616712	0.623755546810687	0.962257504931103	not_robust	25.0469380784052	NO PLEIOTROPIC SNPS FOR REMOVAL	NA	0.985170333542923
788	ebi-a-GCST90001966	FSC-A on granulocyte	12	5e-06	0.996621990798799	0.942691309699103	1.05363800676257	0.9051070586	-0.003383727556	0.02838401612	0.9268804726	-0.004083761282	0.04449977186	0.7543485129	-0.02232140284	0.06939895721	0.9231317073	0.004790427524	0.04852229618	0.624101866380212	0.765844762823534	0.974080703510748	not_robust	36.4995307578901	NO PLEIOTROPIC SNPS FOR REMOVAL	NA	0.97764424046048
789	ebi-a-GCST90001967	FSC-A on CD14+ monocyte	6	5e-06	0.98326331078614	0.927712224760393	1.04214077656229	0.5694597264	-0.01687833022	0.02967110546	0.999672073	2.7e-05	0.06575373813	0.3697180458	0.2783833547	0.2756841634	0.9539026681	0.004910519587	0.08081556102	0.913841914203744	0.336036102642337	0.9621505645717	not_robust	24.8189881441646	NO PLEIOTROPIC SNPS FOR REMOVAL	THERE WERE 3 OUTLITER SNPs IN RADIAL ANALYSIS	0.863484538995684
790	ebi-a-GCST90001969	FSC-A on Natural Killer	11	5e-06	0.991115493262316	0.959742232831387	1.02351432226405	0.5865919321	-0.008924209301	0.01641139221	0.9901772306	0.0003856267265	0.03132292182	0.9973015833	0.0001214626039	0.03493279937	0.9762693583	-0.0008797396248	0.02884504377	0.903035752390065	0.733100635798471	0.961831917403406	not_robust	24.3789811871504	NO PLEIOTROPIC SNPS FOR REMOVAL	THERE WERE 2 OUTLITER SNPs IN RADIAL ANALYSIS	0.870971397241624
791	ebi-a-GCST90001970	FSC-A on HLA DR+ Natural Killer	12	5e-06	1.01113587978012	0.986384881762087	1.03650794561278	0.3811222707	0.01107433237	0.01264438077	0.6067855491	0.009983387338	0.01939775061	0.6608717053	0.0088109965	0.01949068273	0.5216760793	0.01144626829	0.01729372695	0.780177468045742	0.850342579068857	0.981157658645741	not_robust	51.2413904404655	NO PLEIOTROPIC SNPS FOR REMOVAL	THERE WERE 1 OUTLITER SNPs IN RADIAL ANALYSIS	0.775581619906555
792	ebi-a-GCST90001973	FSC-A on CD4+ T cell	12	5e-06	1.00087105728376	0.95652283758591	1.04727543760119	0.9699635315	0.0008706781335	0.02312310833	0.7289058349	0.01006664243	0.02904553721	0.5428166157	0.01911024606	0.03033339322	0.7315457288	0.009464975546	0.026895067	0.33646295208529	0.371116275784326	0.963939949896195	not_robust	25.4185325312286	NO PLEIOTROPIC SNPS FOR REMOVAL	THERE WERE 1 OUTLITER SNPs IN RADIAL ANALYSIS	0.992887976168673
793	ebi-a-GCST90001974	FSC-A on CD8+ T cell	9	5e-06	1.01530847488245	0.965216273487208	1.06800033058269	0.5561732055	0.01519248246	0.02581406511	0.5106100695	0.02592339351	0.0394039586	0.5347867382	0.02751564146	0.04215634619	0.7611071776	0.01278320012	0.04063202089	0.6784127187309	0.684409390372888	0.956079688752914	not_robust	24.1575988537499	NO PLEIOTROPIC SNPS FOR REMOVAL	NA	0.861197833676709
794	ebi-a-GCST90001976	FSC-A on Natural Killer T	7	5e-06	1.06914812270264	0.933216464334455	1.22487949148411	0.335175388	0.06686218437	0.06937769413	0.2543058424	0.08146335729	0.07146202553	0.4268451995	0.2517003596	0.2911595861	0.3827698174	0.08476834203	0.09003075842	0.06591844416741	0.540961845101044	0.959625918696014	not_robust	24.2189117258359	NO PLEIOTROPIC SNPS FOR REMOVAL	NA	0.735207934213091
795	ebi-a-GCST90001979	CD16 on CD14- CD16+ monocyte	8	5e-08	1.02041060996799	0.995027497329885	1.04644124481922	0.1159201039	0.02020510508	0.01285204683	0.2277019899	0.02573669199	0.02133524033	0.2895628185	0.03278971028	0.02823119379	0.1974270419	0.02996120345	0.02103845263	0.861733481961222	0.570649920247925	0.997381515560894	not_robust	441.548134464239	NO PLEIOTROPIC SNPS FOR REMOVAL	NA	0.496252230649021
796	ebi-a-GCST90001980	CD40 on CD14+ CD16- monocyte	9	5e-07	1.00589096063564	0.993029937837869	1.01891855032239	0.3709774524	0.005873676773	0.006565379227	0.7512943618	0.00654822741	0.02066122885	0.8531807616	-0.006053872985	0.03152787707	0.9445476269	0.001526131354	0.02126452378	0.997596130928874	0.660844377257838	0.986462387428237	not_robust	98.7077295945913	NO PLEIOTROPIC SNPS FOR REMOVAL	NA	0.764863030226926
797	ebi-a-GCST90001981	CD40 on CD14+ CD16+ monocyte	16	5e-06	1.00775290728948	0.986101943776781	1.02987924175544	0.4858238659	0.007723007942	0.01108089103	0.5512014057	0.01027736531	0.01724503538	0.1166418182	0.04087611642	0.02444203922	0.5897704807	0.008448375005	0.01533377715	0.791275046289865	0.12843419886247	0.969161746570305	not_robust	70.584249586612	NO PLEIOTROPIC SNPS FOR REMOVAL	THERE WERE 1 OUTLITER SNPs IN RADIAL ANALYSIS	0.834064500596455
798	ebi-a-GCST90001982	CCR2 on CD14- CD16+ monocyte	14	5e-06	1.01006803885239	0.973311579480943	1.04821258127351	0.5963315312	0.01001769378	0.01891261034	0.6757004563	0.01263622027	0.03020581135	0.7346573474	0.01098968646	0.03167762131	0.6004164453	0.01923285183	0.03582312899	0.735851243355595	0.966473557198081	0.963285881587764	not_robust	26.2123565271321	NO PLEIOTROPIC SNPS FOR REMOVAL	THERE WERE 2 OUTLITER SNPs IN RADIAL ANALYSIS	0.876924426566048
799	ebi-a-GCST90001983	CD14 on CD14+ CD16+ monocyte	12	5e-06	1.0221775935164	0.998438806298138	1.04648079190843	0.06729853907	0.02193524725	0.01198860249	0.7964148809	0.01010254088	0.03915870332	0.9893811801	-0.001146449986	0.08401650597	0.9574641656	0.003130220255	0.05736778952	0.999454469560861	0.773278214548585	0.962150810964852	not_robust	25.2026361675918	NO PLEIOTROPIC SNPS FOR REMOVAL	THERE WERE 1 OUTLITER SNPs IN RADIAL ANALYSIS	0.378793464971299
800	ebi-a-GCST90001985	CD40 on monocytes	7	5e-07	1.00206156968061	0.982676486107887	1.02182905933553	0.8362969165	0.002059447562	0.009966719034	0.7604773791	0.005789671671	0.01899162338	0.9795817385	-0.0009194075341	0.03418143676	0.9036590568	0.002189593501	0.01734343068	0.906663501695457	0.924320528472156	0.991434859960255	not_robust	144.201111266365	NO PLEIOTROPIC SNPS FOR REMOVAL	NA	0.955559766961548
801	ebi-a-GCST90001986	CD14 on CD14+ CD16- monocyte	12	5e-06	1.0192020659011	0.970267776055095	1.07060429787795	0.4486551327	0.01902003282	0.02510368398	0.5792905287	0.02248657505	0.04055863952	0.9154415699	-0.005795006316	0.05321751951	0.7716219074	0.01293727328	0.04348543173	0.687141599941236	0.590792158332401	0.96052627498226	not_robust	25.2421767988862	NO PLEIOTROPIC SNPS FOR REMOVAL	NA	0.816223519505784
802	ebi-a-GCST90001987	CD64 on CD14+ CD16- monocyte	7	5e-08	0.996022912594821	0.969080467177823	1.02371441383291	0.7757785548	-0.003985017049	0.01399112859	0.9412475601	-0.001962496048	0.02662747024	0.3782800637	-0.06878686876	0.0711867716	0.8625983328	-0.005443414838	0.03013429336	0.866773719525785	0.383255755125576	0.991561191021654	not_robust	148.962117018579	NO PLEIOTROPIC SNPS FOR REMOVAL	NA	0.941226042570507
803	ebi-a-GCST90001988	HLA DR on CD14+ CD16- monocyte	9	5e-06	0.927349661572897	0.884157414555936	0.972651906393034	0.001938508633	-0.07542458759	0.02433447645	0.1873024331	-0.04136869215	0.03137316156	0.7146815055	-0.01596461649	0.04192959289	0.2487829895	-0.03966906916	0.03189350595	0.382601306769875	0.130235711659689	0.981266094294844	all_significant	83.2610048791002	NO PLEIOTROPIC SNPS FOR REMOVAL	THERE WERE 2 OUTLITER SNPs IN RADIAL ANALYSIS	0.044498465670515
804	ebi-a-GCST90001989	CD40 on CD14- CD16+ monocyte	9	5e-08	0.994867635637102	0.97397499605869	1.01620844112359	0.6346558249	-0.005145580183	0.01082860555	0.9936926398	-0.0001442873626	0.01825224119	0.40021717	0.04460078497	0.0498002122	0.9546859909	-0.001038843242	0.01771906523	0.892929810620099	0.325923891743677	0.98424949593259	not_robust	138.245609613969	NO PLEIOTROPIC SNPS FOR REMOVAL	NA	0.892405786252956
805	ebi-a-GCST90001990	CD64 on CD14- CD16+ monocyte	14	5e-06	1.02065669085384	0.971773902211008	1.07199841260865	0.4141891842	0.0204462347	0.02503997305	0.4922806219	0.02943296471	0.04286233411	0.47084549	0.04477821463	0.06013736793	0.8078255196	0.014104157	0.05681619824	0.732272494442642	0.651584846249041	0.964069313164683	not_robust	29.2073522036216	NO PLEIOTROPIC SNPS FOR REMOVAL	THERE WERE 2 OUTLITER SNPs IN RADIAL ANALYSIS	0.79583441309754
806	ebi-a-GCST90001991	HLA DR on CD14+ monocyte	10	5e-06	0.927503928880469	0.882665772876174	0.974619798936498	0.002911878299	-0.07525824852	0.02528082381	0.1997217259	-0.04176161694	0.0325666058	0.432446016	-0.03548660495	0.04293290474	0.1655734477	-0.0477823308	0.03166471582	0.372864326520797	0.288563241732116	0.983252776887367	all_significant	72.8442344178025	NO PLEIOTROPIC SNPS FOR REMOVAL	THERE WERE 2 OUTLITER SNPs IN RADIAL ANALYSIS	0.059680505672808
807	ebi-a-GCST90001992	CCR2 on CD14+ CD16+ monocyte	21	5e-06	0.987008953715294	0.970688817163079	1.00360347980654	0.1242547499	-0.01307616794	0.008506719781	0.661795599	-0.006452330018	0.01475036011	0.3397403835	-0.0125827782	0.0128488249	0.4238318554	-0.01131850602	0.01386217655	0.908297941720036	0.943171270487454	0.960774785143776	not_robust	25.3797828318701	NO PLEIOTROPIC SNPS FOR REMOVAL	NA	0.512076801428097
808	ebi-a-GCST90001993	PDL-1 on CD14+ CD16- monocyte	9	5e-06	0.968559507353557	0.900936116725639	1.04125864405838	0.3869779181	-0.03194535522	0.03692631189	0.2305851403	-0.05930261749	0.04946613251	0.09040373607	-0.1066265565	0.05431496815	0.2019257416	-0.07909137358	0.05689229654	0.402822245765602	0.107608352128721	0.96143126413268	not_robust	23.0937421575121	NO PLEIOTROPIC SNPS FOR REMOVAL	NA	0.779318406292695
809	ebi-a-GCST90001994	CX3CR1 on CD14- CD16-	12	5e-06	0.975419822367323	0.946557990673364	1.0051616902946	0.104367905	-0.02488731362	0.01532435105	0.2499953209	-0.03102795071	0.0269723657	0.1206013347	-0.0453897868	0.02675138155	0.233148756	-0.03062963973	0.0242761502	0.812461531634863	0.290566423582984	0.977891168017131	not_robust	44.7279780936482	NO PLEIOTROPIC SNPS FOR REMOVAL	NA	0.471966982417323
810	ebi-a-GCST90001995	CX3CR1 on monocyte	18	5e-06	0.987491709003296	0.95422916625634	1.02191371824857	0.4715139443	-0.01258717819	0.01748175612	0.5285339541	-0.01810654133	0.02872934506	0.2039422191	-0.06170038527	0.04658354494	0.3358165547	-0.02876812367	0.02904386236	0.776424409230844	0.257622644073368	0.976851794438589	not_robust	43.6237899096068	NO PLEIOTROPIC SNPS FOR REMOVAL	THERE WERE 1 OUTLITER SNPs IN RADIAL ANALYSIS	0.826067336647126
811	ebi-a-GCST90001996	CX3CR1 on CD14+ CD16+ monocyte	19	5e-06	0.990849570047547	0.962988321000481	1.0195169028046	0.5275735984	-0.009192552292	0.01455175648	0.9389776989	-0.001690233243	0.0220787295	0.9936266723	-0.0002224416048	0.02744111686	0.7558506526	-0.006854379677	0.02171070397	0.701994271926468	0.689917845478526	0.976207934145479	not_robust	42.2563621036096	NO PLEIOTROPIC SNPS FOR REMOVAL	THERE WERE 1 OUTLITER SNPs IN RADIAL ANALYSIS	0.850276133291244
812	ebi-a-GCST90001997	CX3CR1 on CD14+ CD16- monocyte	7	5e-07	0.968064028375324	0.93720428617037	0.999939903031879	0.04957232556	-0.03245704888	0.01652905618	0.2930417478	-0.02905656419	0.02763417121	0.6980304741	-0.02402383458	0.05843893156	0.4650640967	-0.02222632417	0.02849702362	0.766631930211074	0.88214044764495	0.989516944159783	not_robust	90.048507930203	NO PLEIOTROPIC SNPS FOR REMOVAL	THERE WERE 1 OUTLITER SNPs IN RADIAL ANALYSIS	0.331275904870393
813	ebi-a-GCST90001998	PDL-1 on CD14+ CD16+ monocyte	18	5e-06	1.01457957087608	0.987954271699844	1.04192242002051	0.2860613409	0.0144743108	0.01356794735	0.8192736396	0.006176082369	0.02703125456	0.7662138759	-0.008193666427	0.0270919861	0.9219320069	0.002796115377	0.02811133986	0.966163903657319	0.239116765934246	0.958900093829302	not_robust	23.2740675051259	NO PLEIOTROPIC SNPS FOR REMOVAL	NA	0.692307652120137
814	ebi-a-GCST90001999	PDL-1 on CD14- CD16+ monocyte	11	5e-06	1.03663990146136	0.979369260173522	1.09725956184434	0.2145901401	0.03598461866	0.02899548227	0.1339652176	0.05271320934	0.035173865	0.7631492628	0.01935604366	0.06231054755	0.2940757524	0.04276136151	0.03861667197	0.368200071117203	0.76675643459622	0.984322684462738	not_robust	57.9703502716782	NO PLEIOTROPIC SNPS FOR REMOVAL	THERE WERE 2 OUTLITER SNPs IN RADIAL ANALYSIS	0.623812028484367
815	ebi-a-GCST90002000	PDL-1 on CD14- CD16-	14	5e-06	1.05242252935264	1.00477084375041	1.10233411645864	0.03066992827	0.05109467755	0.02364039704	0.1160936885	0.05909874778	0.03760938225	0.1815044671	0.05002275109	0.03526576742	0.1027177481	0.06230237155	0.03549267413	0.590146869427799	0.965748549657133	0.95879267828122	not_robust	23.0915168745394	NO PLEIOTROPIC SNPS FOR REMOVAL	THERE WERE 2 OUTLITER SNPs IN RADIAL ANALYSIS	0.253247555193471
816	ebi-a-GCST90002001	CD64 on CD14- CD16-	10	5e-06	0.980566236865306	0.937221416936153	1.02591567745372	0.3948811019	-0.01962508146	0.02306665261	0.969980289	-0.001083591621	0.02879364804	0.9344216642	0.002504234245	0.02949382201	0.956445861	0.001468950983	0.02615924152	0.482023306527695	0.243074184472875	0.966998119744601	not_robust	28.7890813010246	NO PLEIOTROPIC SNPS FOR REMOVAL	NA	0.783751624013422
817	ebi-a-GCST90002002	PDL-1 on monocyte	10	5e-06	1.01386433243405	0.970004681663677	1.05970713751498	0.5416953279	0.01376910177	0.02256300144	0.8207527527	0.009598166032	0.04236162573	0.7436089085	-0.0168433434	0.04974048353	0.8859359583	0.006660194434	0.04513273472	0.872841518967949	0.446734361665265	0.969759671958394	not_robust	30.2547091128292	NO PLEIOTROPIC SNPS FOR REMOVAL	NA	0.856884130803821
818	ebi-a-GCST90002003	CCR2 on CD14- CD16-	7	5e-06	0.987311808171264	0.893936643937318	1.09044037199437	0.801107025	-0.01276937437	0.05068928573	0.5843525894	0.03118865134	0.05701367788	0.8393984906	0.02448971425	0.1147268939	0.4869900713	0.05736627249	0.07747668182	0.179475675847303	0.726798403539119	0.968123099346239	not_robust	30.2311391996497	NO PLEIOTROPIC SNPS FOR REMOVAL	NA	0.948849351926265
819	ebi-a-GCST90002004	CCR2 on CD14+ CD16- monocyte	14	5e-06	0.996850369880799	0.959189076961761	1.03599038375111	0.8724510812	-0.003154600644	0.01964921548	0.8687480905	0.00419142031	0.0253642882	0.6725378813	-0.01160357823	0.02678432407	0.9654851848	-0.001022659758	0.02318303986	0.436829450744175	0.638378386324154	0.96620676499965	not_robust	29.2198388335075	NO PLEIOTROPIC SNPS FOR REMOVAL	NA	0.966616346266
820	ebi-a-GCST90002005	CD16 on CD14+ CD16+ monocyte	14	5e-06	1.02211992508262	0.985518030776497	1.06008120463077	0.239620275	0.02187882842	0.01860545148	0.2172165399	0.03511652796	0.02845832197	0.1829210416	0.05301142702	0.03750361205	0.2308122173	0.03357970725	0.02671071426	0.781295876301801	0.319908217439029	0.990642220376925	not_robust	106.969234110373	NO PLEIOTROPIC SNPS FOR REMOVAL	THERE WERE 1 OUTLITER SNPs IN RADIAL ANALYSIS	0.649407722860094
821	ebi-a-GCST90002006	CD64 on monocyte	7	5e-08	0.995873548467807	0.967191313798745	1.02540636003295	0.7815295098	-0.004134988827	0.01491018963	0.9349053852	-0.002320037762	0.02840582601	0.4121923028	-0.06394741339	0.07151469433	0.8172775683	-0.007911572854	0.03277265563	0.866577547341618	0.417471564436074	0.989978990594688	not_robust	125.433987441865	NO PLEIOTROPIC SNPS FOR REMOVAL	NA	0.944620357328755
822	ebi-a-GCST90002007	HLA DR on CD14+ CD16+ monocyte	6	5e-07	1.02993440090509	0.975685356421265	1.08719974445298	0.2853481014	0.02949511177	0.02760726379	0.1263348567	0.0536287496	0.0350809101	0.231281247	0.2170344081	0.1538979602	0.239657671	0.05494606167	0.04118102126	0.416956110934785	0.28317142681551	0.992393219226758	not_robust	86.9236840358719	NO PLEIOTROPIC SNPS FOR REMOVAL	NA	0.691924876650581
823	ebi-a-GCST90002008	CCR2 on monocyte	14	5e-06	0.995211896373894	0.966290464698138	1.02499895721679	0.7497385937	-0.004799603317	0.01504652988	0.7982813221	0.006135030321	0.02400509338	0.6371546619	-0.01054782899	0.02179670624	0.8201544256	0.005110818364	0.02202992648	0.732072695796636	0.663593250223274	0.965831179386059	not_robust	27.3561328955334	NO PLEIOTROPIC SNPS FOR REMOVAL	NA	0.931171330302238
824	ebi-a-GCST90002009	HLA DR on CD14- CD16-	8	5e-07	1.00227726207668	0.996048161132817	1.00854531866555	0.4745292288	0.002274673045	0.003180786256	0.4526293847	0.002232045387	0.002971944697	0.5585943465	0.002187819318	0.003533737084	0.3863058384	0.002693709095	0.002915763427	0.236046288018361	0.920966019506194	0.991881363922129	not_robust	NA	NO PLEIOTROPIC SNPS FOR REMOVAL	NA	0.827093276165831
825	ebi-a-GCST90002010	HLA DR on monocyte	6	5e-06	0.955242667166944	0.894340094958393	1.02029256914694	0.1730994463	-0.04578986903	0.03361188148	0.4240013191	-0.02702164169	0.0337982323	0.6946155148	-0.03455734058	0.08185973545	0.5372163794	-0.02481683409	0.03748365588	0.244422139365208	0.884821983778437	0.983352747166437	not_robust	98.4237840711254	NO PLEIOTROPIC SNPS FOR REMOVAL	THERE WERE 1 OUTLITER SNPs IN RADIAL ANALYSIS	0.583785573537802
826	ebi-a-GCST90002011	CD64 on CD14+ CD16+ monocyte	7	5e-06	0.981019558884088	0.915398999137698	1.05134414153796	0.5874672231	-0.01916288192	0.03532263378	0.9426558698	0.004373991421	0.06080714649	0.7860828108	0.0304156399	0.1062118199	0.8285917862	0.01875285146	0.08292213013	0.782459039287181	0.622563956535733	0.962982545395419	not_robust	23.9476758426513	NO PLEIOTROPIC SNPS FOR REMOVAL	THERE WERE 1 OUTLITER SNPs IN RADIAL ANALYSIS	0.871707182046574
827	ebi-a-GCST90002012	CX3CR1 on CD14- CD16+ monocyte	13	5e-06	1.01348310063414	0.984516948333589	1.04330148608366	0.3653218389	0.01339301251	0.01479447877	0.8375837872	0.004946726643	0.024132131	0.6410346918	-0.01337463062	0.02789795191	0.9247087411	0.002324524107	0.02408587568	0.871159402295269	0.203253671192527	0.961952797410327	not_robust	28.7819022989979	NO PLEIOTROPIC SNPS FOR REMOVAL	NA	0.758989645611267
828	ebi-a-GCST90002013	CCR2 on myeloid Dendritic Cell	12	5e-06	0.999281145017921	0.968228974874549	1.03132919247506	0.9643870258	-0.0007191134822	0.01610589893	0.7978790533	-0.006415104039	0.02504990333	0.2589565964	0.02368425423	0.01978831338	0.3705745017	0.02123629482	0.02274784237	0.340289094742279	0.0824659039899667	0.974406514741003	not_robust	38.1979875097929	NO PLEIOTROPIC SNPS FOR REMOVAL	NA	0.990713993163526
829	ebi-a-GCST90002014	CCR2 on CD62L+ myeloid Dendritic Cell	10	5e-06	0.938759448975488	0.908962598948548	0.969533074364313	0.0001229760594	-0.06319601047	0.01645679615	0.06073129118	-0.06436059386	0.03431747368	0.4789814571	-0.04837394573	0.0651447829	0.183043682	-0.06939526041	0.04810764692	0.953895731879425	0.808275041367301	0.975870898056485	all_significant	40.4095883400174	NO PLEIOTROPIC SNPS FOR REMOVAL	THERE WERE 1 OUTLITER SNPs IN RADIAL ANALYSIS	0.00647402983749773
830	ebi-a-GCST90002015	CCR2 on plasmacytoid Dendritic Cell	11	5e-06	1.01395212986897	0.983867316379426	1.04495688041469	0.3672511173	0.01385569485	0.01536730967	0.9916956719	0.0002614984164	0.02512446278	0.7902216061	-0.007516577979	0.02742633265	0.7315628697	0.00826865585	0.02343736098	0.76389268150713	0.309397747972181	0.979969028250362	not_robust	46.5000944941476	NO PLEIOTROPIC SNPS FOR REMOVAL	THERE WERE 1 OUTLITER SNPs IN RADIAL ANALYSIS	0.761196333871016
831	ebi-a-GCST90002016	CCR2 on CD62L+ plasmacytoid Dendritic Cell	12	5e-06	1.01400965887933	0.985585476313412	1.04325359191231	0.3375194612	0.01391243065	0.01450604737	0.9887167128	0.0003560285793	0.0251753087	0.7997764398	-0.007051986867	0.02707273623	0.7292095748	0.008226376099	0.02316456535	0.831481504832532	0.308354720033535	0.97893644763845	not_robust	44.3222377969334	NO PLEIOTROPIC SNPS FOR REMOVAL	THERE WERE 1 OUTLITER SNPs IN RADIAL ANALYSIS	0.737374177003515
832	ebi-a-GCST90002017	CCR2 on monocyte	8	5e-07	0.984085574612434	0.948914998961479	1.02055971211347	0.3876023377	-0.01604241964	0.01856818051	0.7422550775	-0.0109631857	0.03333607625	0.168254466	-0.1159573479	0.07401933784	0.6635601026	-0.01850596656	0.04076069504	0.848424255201362	0.197867479522014	0.975819434342568	not_robust	45.5786344269874	NO PLEIOTROPIC SNPS FOR REMOVAL	NA	0.779318406292695
833	ebi-a-GCST90002018	CCR2 on granulocyte	11	5e-06	0.995672343945648	0.951975816834192	1.04137458007601	0.8497687373	-0.004337047463	0.02289724466	0.7410578035	-0.009324873544	0.02821846798	0.8641867429	-0.005835522325	0.03315547457	0.611631542	-0.01490595381	0.02844139144	0.445058518311883	0.94889731352758	0.967967787616198	not_robust	28.7338495280861	NO PLEIOTROPIC SNPS FOR REMOVAL	NA	0.959603290737451
834	ebi-a-GCST90002019	CD14 on Monocytic Myeloid-Derived Suppressor Cells	9	5e-06	0.976599606889448	0.955500593794558	0.998164520640465	0.0335979987	-0.02367852988	0.01114355305	0.5368230384	-0.01513518848	0.02450549479	0.965890611	-0.001395449032	0.03148898787	0.6433643254	-0.01264820455	0.02629308426	0.94220383826847	0.409547238054969	0.961506459889811	not_robust	23.5650597125352	NO PLEIOTROPIC SNPS FOR REMOVAL	NA	0.265031635793299
835	ebi-a-GCST90002021	CD14 on CD33dim HLA DR+ CD11b+	7	5e-06	1.02251343836172	0.979974030682141	1.06689942681699	0.3044572047	0.0222637515	0.02168008085	0.634888837	0.01558828137	0.03282731091	0.5747457019	0.03857960864	0.06431420326	0.9263288766	0.003839085413	0.03981731961	0.596645772674699	0.794389666821802	0.927445619905765	not_robust	30.8634249823221	NO PLEIOTROPIC SNPS FOR REMOVAL	NA	0.71169196882775
836	ebi-a-GCST90002022	CD4 on CD4+ T cell	10	5e-06	1.03148634124765	0.976734655941044	1.08930717847355	0.2652568227	0.0310008118	0.02782707463	0.1439096118	0.05054381037	0.03458622114	0.09123370153	0.1167609553	0.06083962604	0.1311532483	0.07448167636	0.04485099395	0.268411678066042	0.158030415278127	0.968978956040818	not_robust	31.7428016232267	NO PLEIOTROPIC SNPS FOR REMOVAL	THERE WERE 1 OUTLITER SNPs IN RADIAL ANALYSIS	0.670682067438724
837	ebi-a-GCST90002023	CD4 on Central Memory CD4+ T cell	8	5e-06	1.00774439639992	0.940015357504094	1.08035337972766	0.8279499943	0.007714562494	0.03549674927	0.160422633	0.05620202529	0.04003986945	0.05711759029	0.2246497313	0.09562647461	0.2241561403	0.06058533255	0.04543688882	0.21177021334801	0.0538960765638095	0.972510434068452	not_robust	34.7250458310111	NO PLEIOTROPIC SNPS FOR REMOVAL	NA	0.953686862080206
838	ebi-a-GCST90002024	CD4 on naive CD4+ T cell	7	5e-07	0.967040478082309	0.891919757820096	1.0484881381429	0.4165962633	-0.03351492496	0.04125723627	0.1426026563	-0.07216339357	0.04921906457	0.5909739271	-0.06549326425	0.1141477728	0.2945315337	-0.07859161142	0.06843779521	0.231520705170373	0.772966569836085	0.973981881240126	not_robust	33.7825170333602	NO PLEIOTROPIC SNPS FOR REMOVAL	THERE WERE 2 OUTLITER SNPs IN RADIAL ANALYSIS	0.796250393343172
839	ebi-a-GCST90002025	CD4 on Effector Memory CD4+ T cell	8	5e-06	1.03717697709049	0.985371617832151	1.09170597400929	0.1626240397	0.03650257726	0.02614235165	0.14261869	0.05944871653	0.04054864323	0.6509798963	0.04212066603	0.08850780601	0.1620069258	0.06885279841	0.04404933158	0.720660241992307	0.947783724373111	0.971404917145606	not_robust	37.1084409877591	NO PLEIOTROPIC SNPS FOR REMOVAL	THERE WERE 1 OUTLITER SNPs IN RADIAL ANALYSIS	0.572112617825824
840	ebi-a-GCST90002027	CD4 on CD45RA+ CD4+ T cell	10	5e-06	1.0350510905164	0.995399855566261	1.07628181176472	0.08387265531	0.03445078832	0.01992936019	0.07116376352	0.06384482026	0.03538224486	0.8217182733	0.01651521812	0.07092378662	0.17198049	0.06207835114	0.04183365857	0.839688287985353	0.791533907903241	0.965990104063046	not_robust	33.2113728956823	NO PLEIOTROPIC SNPS FOR REMOVAL	NA	0.424105631425672
841	ebi-a-GCST90002028	CD19 on B cell	14	5e-06	1.04358011120665	0.999360883288016	1.08975592973277	0.05347582549	0.04265721623	0.02209007003	0.1169565626	0.05941345035	0.03789904127	0.196878156	0.07008123828	0.05128981635	0.1592766771	0.06728426495	0.04506315178	0.861124319650583	0.531239080876746	0.9591298865946	not_robust	23.5772821763389	NO PLEIOTROPIC SNPS FOR REMOVAL	THERE WERE 1 OUTLITER SNPs IN RADIAL ANALYSIS	0.344077982941813
842	ebi-a-GCST90002029	CD39 on CD39+ CD8+ T cell	12	5e-06	0.949564126560068	0.918524954509606	0.981652187045022	0.002272265221	-0.05175221382	0.01695611842	0.07563912031	-0.06646054962	0.03740948766	0.1371405928	-0.07565155659	0.04681057452	0.1082013829	-0.0719648007	0.04115939837	0.942053643818782	0.554500201653231	0.981351099636825	not_robust	26.9033314497228	NO PLEIOTROPIC SNPS FOR REMOVAL	NA	0.0496760458552905
843	ebi-a-GCST90002030	CD39 on CD39+ activated CD4 regulatory T cell	7	5e-07	0.984999147732522	0.946261418551165	1.02532270893948	0.4602954591	-0.01511450306	0.02047035923	0.6780971483	-0.01219765078	0.02938760026	0.4173128034	0.07806985738	0.08834316643	0.7753187319	-0.009714796736	0.03253478732	0.549230208217703	0.325100454917583	0.996906219321047	not_robust	94.9720832312537	NO PLEIOTROPIC SNPS FOR REMOVAL	NA	0.821675241515191
844	ebi-a-GCST90002032	CD39 on CD39+ CD4+ T cell	6	5e-07	0.986157072549571	0.966782713231975	1.00591969470413	0.1685212958	-0.01393963428	0.01012340634	0.4960757497	-0.009236863251	0.01357010768	0.8115067302	0.005275266533	0.02071092304	0.5909976973	-0.008076156549	0.01407680937	0.663916065507006	0.307575277807712	0.997103794982433	not_robust	432.175342776358	NO PLEIOTROPIC SNPS FOR REMOVAL	NA	0.578496282263166
845	ebi-a-GCST90002033	CD39 on granulocyte	8	5e-07	1.02563185869068	0.953966867363827	1.10268054955427	0.4934548469	0.02530887017	0.03695673905	0.1752602001	0.06160447627	0.04544798691	0.2974981828	-0.1616759987	0.1417427201	0.3079793225	0.08247156249	0.0750182225	0.330344209199751	0.222389975095726	0.970556391417165	not_robust	29.9383985147423	NO PLEIOTROPIC SNPS FOR REMOVAL	NA	0.839743491801961
846	ebi-a-GCST90002034	CD39 on monocyte	12	5e-06	0.994246086731661	0.97850470065438	1.01024070739787	0.4785112284	-0.005770530802	0.008142427253	0.7721796214	-0.004930831495	0.01703076013	0.7672168283	-0.00510465435	0.01678099061	0.7838421947	-0.004535029914	0.01613249198	0.985388571369771	0.934997621572378	0.96209747776336	not_robust	24.3774716898398	NO PLEIOTROPIC SNPS FOR REMOVAL	THERE WERE 1 OUTLITER SNPs IN RADIAL ANALYSIS	0.830321700387528
847	ebi-a-GCST90002035	CD80 on myeloid Dendritic Cell	16	5e-06	0.978106576919318	0.929656850347256	1.02908129537847	0.3930835117	-0.02213664053	0.02591994822	0.328361787	-0.03617283235	0.03700852381	0.3134160125	0.06110066812	0.05842998289	0.7283509154	-0.01677670638	0.04740736563	0.549592181180361	0.130018683917865	0.974165599820874	not_robust	36.8221353312886	NO PLEIOTROPIC SNPS FOR REMOVAL	NA	0.783397896512836
848	ebi-a-GCST90002036	CD80 on CD62L+ myeloid Dendritic Cell	15	5e-06	0.987289032115783	0.951664034690336	1.02424763089139	0.4950812668	-0.01279244339	0.01875039174	0.8606885281	-0.006030579485	0.0343627142	0.5944925183	0.02048259195	0.03753245047	0.9605275985	-0.002185318813	0.04337263253	0.845493340261184	0.273635186587013	0.97307008732958	not_robust	35.3467415566113	NO PLEIOTROPIC SNPS FOR REMOVAL	NA	0.839900385779313
849	ebi-a-GCST90002037	CD80 on plasmacytoid Dendritic Cell	12	5e-06	0.95826880696169	0.935836111189492	0.981239231331438	0.0004202049953	-0.04262694855	0.012085696	0.0299660584	-0.05724693095	0.02637452644	0.2609193015	-0.03668055678	0.03078183098	0.0456031016	-0.05762792063	0.02557177372	0.967212266477292	0.805780965963875	0.965947580562974	all_significant	29.4519067519078	NO PLEIOTROPIC SNPS FOR REMOVAL	NA	0.0163488231645958
850	ebi-a-GCST90002038	CD80 on CD62L+ plasmacytoid Dendritic Cell	11	5e-06	0.959692537426315	0.936277689752626	0.983692953994341	0.001096101335	-0.04114231933	0.01260247453	0.02768762194	-0.05695125001	0.02586712909	0.2485987764	-0.03900193272	0.03161652794	0.0643217364	-0.05804108129	0.02791979323	0.950358633874471	0.932038271840648	0.968294303112139	all_significant	30.0112716000391	NO PLEIOTROPIC SNPS FOR REMOVAL	NA	0.0308724001778221
851	ebi-a-GCST90002039	CD80 on monocyte	7	5e-07	1.0080601765795	0.970983249786984	1.04655288320208	0.6745718308	0.008027866855	0.01911935111	0.6673375319	-0.01489633572	0.03465836241	0.54608412	-0.02960232457	0.04574451554	0.6617437812	-0.01948840154	0.04237011806	0.854752663758873	0.336822979329564	0.9908568783914	not_robust	108.489036096085	NO PLEIOTROPIC SNPS FOR REMOVAL	THERE WERE 1 OUTLITER SNPs IN RADIAL ANALYSIS	0.903693981675751
852	ebi-a-GCST90002040	CD80 on granulocyte	22	5e-06	0.975234858305442	0.939113452813507	1.01274561236948	0.1928193489	-0.02507695668	0.01925613642	0.4680673945	-0.0214461144	0.02955528257	0.3047198983	-0.04650125154	0.04414409056	0.4751362435	-0.02851860877	0.03921729412	0.721548225704594	0.58452336324485	0.963893326833301	not_robust	26.5435701732038	NO PLEIOTROPIC SNPS FOR REMOVAL	THERE WERE 1 OUTLITER SNPs IN RADIAL ANALYSIS	0.606962235012645
853	ebi-a-GCST90002042	CD45 on CD33+ HLA DR+ CD14-	10	5e-06	0.969626498022009	0.912425718848718	1.03041324487512	0.3200991225	-0.03084433522	0.0310225845	0.3384223461	-0.03823932902	0.0399455164	0.4354591191	-0.07567672733	0.09218304089	0.5794039321	-0.03849436215	0.066951072	0.245544120930139	0.617540351981035	0.955095058233491	not_robust	24.1811296867826	NO PLEIOTROPIC SNPS FOR REMOVAL	THERE WERE 1 OUTLITER SNPs IN RADIAL ANALYSIS	0.723772519178329
854	ebi-a-GCST90002045	CD45 on CD33- HLA DR-	9	5e-06	1.02273768076957	0.97237531166316	1.07570847502992	0.3828429808	0.02248303255	0.02576349923	0.7425364834	0.01210487999	0.03684937101	0.7406407312	-0.02059802274	0.05980368919	0.84068931	0.01017535182	0.0490019445	0.588178999116983	0.439476010476958	0.951605422680355	not_robust	27.5991031811615	NO PLEIOTROPIC SNPS FOR REMOVAL	NA	0.77609437505947
855	ebi-a-GCST90002046	CD45 on CD33- HLA DR+	17	5e-06	0.982836271970839	0.96654538042303	0.999401742604946	0.04233869524	-0.01731273225	0.008527701952	0.1880974586	-0.0178313037	0.01354727363	0.05003349731	-0.02574553973	0.01208089591	0.1038652566	-0.02280828079	0.0132254409	0.713802584710156	0.262010222188233	0.964786218742651	not_robust	26.872278866539	NO PLEIOTROPIC SNPS FOR REMOVAL	NA	0.299502233970478
856	ebi-a-GCST90002052	CD45 on Immature Myeloid-Derived Suppressor Cells	63	5e-05	1.00380222747167	0.988107441400138	1.01974630456108	0.6369243947	0.003795017276	0.008040233707	0.3759340702	0.01271453454	0.01436000878	0.9147313028	0.001402595239	0.01304527487	0.7185164544	0.005485225446	0.01514881371	0.750285017055437	0.808089003751068	0.954830594675834	not_robust	21.840072488037	NO PLEIOTROPIC SNPS FOR REMOVAL	THERE WERE 4 OUTLITER SNPs IN RADIAL ANALYSIS	0.892963989643902
857	ebi-a-GCST90002054	CD8 on Central Memory CD8+ T cell	9	5e-06	0.947023287385582	0.891034032927791	1.00653069771497	0.08000774591	-0.05443159541	0.03109237781	0.04770668302	-0.06986926648	0.03528800861	0.715207391	-0.03396043282	0.08936792297	0.1094280305	-0.07370369882	0.04092951799	0.237084946283373	0.812293774153653	0.970415257817769	not_robust	36.6320054806743	NO PLEIOTROPIC SNPS FOR REMOVAL	THERE WERE 1 OUTLITER SNPs IN RADIAL ANALYSIS	0.415224111800582
858	ebi-a-GCST90002055	CD8 on naive CD8+ T cell	8	5e-06	0.98486348170726	0.939979326057044	1.03189086260998	0.521594327	-0.01525224467	0.02379854737	0.1589608358	-0.04031261662	0.02861942941	0.2503371741	-0.05250576199	0.04126732956	0.2093857032	-0.03875917609	0.02804039727	0.502100582265349	0.299486391739332	0.980087322604512	not_robust	45.4206650286331	NO PLEIOTROPIC SNPS FOR REMOVAL	THERE WERE 2 OUTLITER SNPs IN RADIAL ANALYSIS	0.848634635629128
859	ebi-a-GCST90002056	CD8 on Effector Memory CD8+ T cell	12	5e-06	0.939175673347605	0.910204915390966	0.969068536648207	8.66e-05	-0.0627527317	0.01598611804	0.065213194	-0.06711717213	0.03640166893	0.1462703862	-0.06075617798	0.03856860262	0.09499171732	-0.06892180875	0.03773178074	0.964565741070195	0.945588718025227	0.963367892261053	all_significant	25.1547965961375	NO PLEIOTROPIC SNPS FOR REMOVAL	THERE WERE 5 OUTLITER SNPs IN RADIAL ANALYSIS	0.00509718717948718
860	ebi-a-GCST90002057	CD8 on Terminally Differentiated CD8+ T cell	10	5e-06	0.952787915976698	0.889914500079282	1.02010340628267	0.1649727338	-0.04836294367	0.03483007374	0.03209748831	-0.08376026657	0.03908197263	0.1260747277	-0.1539716506	0.0901632751	0.02445469012	-0.1109986753	0.04113385114	0.168975390069761	0.242145478802677	0.969439590764264	not_robust	32.1207563936424	REMOVED 1 PLEIOTROPIC SNP	NA	0.57465403209044
861	ebi-a-GCST90002058	CD8 on CD8+ T cell	16	5e-06	0.966312153417009	0.930854827573197	1.00312008938686	0.07238799532	-0.03426835678	0.01907325959	0.05708874765	-0.05800866828	0.03048866375	0.1586648039	-0.0749611836	0.05034312821	0.09536608048	-0.05559808733	0.03123785556	0.785861328429994	0.38007490635282	0.973570820499074	not_robust	36.4048590605634	NO PLEIOTROPIC SNPS FOR REMOVAL	NA	0.393597815625669
862	ebi-a-GCST90002059	CD8 on Natural Killer T	9	5e-06	0.990030107514549	0.916767640854176	1.06914726273719	0.7983783385	-0.01001992469	0.03922515547	0.8679682482	0.007474744635	0.04496363172	0.255817854	-0.1494772607	0.12079512	0.5078695773	0.05828695182	0.08409687867	0.0955066601314828	0.263184246908871	0.967190841352221	not_robust	27.1736362121312	NO PLEIOTROPIC SNPS FOR REMOVAL	NA	0.948849351926265
863	ebi-a-GCST90002060	CD8 on HLA DR+ CD8+ T cell	12	5e-06	1.01991272087284	0.97945464855982	1.06204198400382	0.3396967973	0.01971705586	0.02065122405	0.09422982469	0.04366172208	0.02609013676	0.1706297405	0.04070096751	0.02756847097	0.1835919664	0.03801758497	0.02679076754	0.239741802386254	0.284376463724751	0.965619786905904	not_robust	26.6454762154144	NO PLEIOTROPIC SNPS FOR REMOVAL	THERE WERE 1 OUTLITER SNPs IN RADIAL ANALYSIS	0.73890784237124
864	ebi-a-GCST90002061	CD4 on CD39+ CD4+ T cell	7	5e-08	0.966821457738863	0.927479780737486	1.0078319231941	0.1114009366	-0.0337414358	0.02119533096	0.3165348684	-0.02752582444	0.02748174259	0.9199452235	-0.005673055372	0.0536815542	0.4835803919	-0.02050686976	0.02747081965	0.602144417837896	0.582977212630176	0.98359507179762	not_robust	90.2213505615873	NO PLEIOTROPIC SNPS FOR REMOVAL	THERE WERE 1 OUTLITER SNPs IN RADIAL ANALYSIS	0.48302932291577
865	ebi-a-GCST90002062	CD4 on CD28+ CD4+ T cell	10	5e-06	1.02510004174033	0.977207585610556	1.07533968324599	0.3098595294	0.02479020953	0.02441142171	0.3976293806	0.03935405381	0.04652534858	0.5855618952	-0.04339560507	0.07638876032	0.5524127729	0.0440502692	0.07137431847	0.833823709789463	0.352129594377578	0.963442850630566	not_robust	24.9263112887536	NO PLEIOTROPIC SNPS FOR REMOVAL	THERE WERE 1 OUTLITER SNPs IN RADIAL ANALYSIS	0.715822775255433
866	ebi-a-GCST90002063	CD4 on CD4 regulatory T cell	18	5e-06	0.984365505822853	0.95293084883915	1.01683710862575	0.3412754164	-0.01575800189	0.01655864164	0.6404610599	-0.01169947364	0.02504949577	0.2442693182	-0.02908720902	0.02406119341	0.6824192326	-0.01160897661	0.02788797068	0.518321758419473	0.444472430886443	0.960737953564595	not_robust	24.1647217220349	NO PLEIOTROPIC SNPS FOR REMOVAL	THERE WERE 2 OUTLITER SNPs IN RADIAL ANALYSIS	0.73890784237124
867	ebi-a-GCST90002064	CD4 on resting CD4 regulatory T cell	8	5e-06	0.95279792805272	0.867965302750056	1.04592186902542	0.3094881961	-0.04835243553	0.04757709356	0.6162499402	-0.03009863021	0.06005646449	0.9331914044	0.01085967194	0.1242411485	0.7999478858	-0.02736155085	0.1039425443	0.231442686800757	0.620933611051655	0.962428042939116	not_robust	25.2695335942292	NO PLEIOTROPIC SNPS FOR REMOVAL	NA	0.715822775255433
868	ebi-a-GCST90002065	CD4 on CD39+ resting CD4 regulatory T cell	8	5e-06	0.970323525580298	0.920465210358906	1.02288248778839	0.2629881135	-0.03012573157	0.02691343966	0.1650600194	-0.05335119825	0.03843045782	0.1213079577	-0.07552467141	0.04186915905	0.1468519683	-0.07366928762	0.04516043043	0.496058397334026	0.192882479852323	0.961790338743133	not_robust	23.5235010277365	NO PLEIOTROPIC SNPS FOR REMOVAL	NA	0.669390896534696
869	ebi-a-GCST90002066	CD4 on activated CD4 regulatory T cell	11	5e-06	1.0162501707319	0.980790496180817	1.05299186068195	0.3736909082	0.01611954988	0.01812038449	0.785769797	-0.00677797219	0.02493663483	0.5360525828	-0.01548747556	0.0240737343	0.6264631811	-0.01146731335	0.02283840189	0.416198636457498	0.0817041290365786	0.964154842022297	not_robust	29.3413638320184	NO PLEIOTROPIC SNPS FOR REMOVAL	THERE WERE 1 OUTLITER SNPs IN RADIAL ANALYSIS	0.766942625683058
870	ebi-a-GCST90002067	CD4 on CD39+ activated CD4 regulatory T cell	12	5e-06	1.03002388530807	0.987459184894818	1.07442334886797	0.1694783983	0.02958199159	0.02153168694	0.7719584837	-0.00773930169	0.02670436844	0.4106454405	-0.02310687493	0.02691085397	0.9181418117	-0.002712607048	0.0257950098	0.24799702617279	0.0186425199872647	0.968097213261371	not_robust	29.0942761020245	NO PLEIOTROPIC SNPS FOR REMOVAL	NA	0.578496282263166
871	ebi-a-GCST90002068	CD4 on secreting CD4 regulatory T cell	15	5e-06	1.02509363338465	0.980007967053357	1.07225348418879	0.2801447625	0.02478395806	0.02294823253	0.3702398576	0.02859458479	0.03191273844	0.2220135333	-0.0484265696	0.03775511613	0.4873522911	0.03643384787	0.05107444819	0.289261708819879	0.0356640542656156	0.960857314947299	not_robust	24.1705923942151	NO PLEIOTROPIC SNPS FOR REMOVAL	THERE WERE 1 OUTLITER SNPs IN RADIAL ANALYSIS	0.68594378914
872	ebi-a-GCST90002069	CD4 on CD39+ secreting CD4 regulatory T cell	15	5e-06	1.01546171015912	0.971785912529988	1.06110046616617	0.493942678	0.01534339592	0.02243017821	0.6783658263	-0.01399528285	0.03374844653	0.09869054071	-0.07534306022	0.04236153107	0.4107853865	-0.0318406644	0.03755479305	0.495978896233524	0.0243664646330428	0.9706619867906	not_robust	32.6229404529031	NO PLEIOTROPIC SNPS FOR REMOVAL	THERE WERE 1 OUTLITER SNPs IN RADIAL ANALYSIS	0.839743491801961
873	ebi-a-GCST90002070	CD4 on activated & secreting CD4 regulatory T cell	16	5e-06	1.00273431288073	0.964120282665474	1.04289487557359	0.8915948729	0.002730581448	0.02003561176	0.5960263775	-0.01456884664	0.02748199135	0.4154848062	-0.02221036744	0.02646770906	0.4940816285	-0.01928977194	0.02752052345	0.225467201652931	0.186596737969708	0.963151689541261	not_robust	25.4409021047911	NO PLEIOTROPIC SNPS FOR REMOVAL	THERE WERE 1 OUTLITER SNPs IN RADIAL ANALYSIS	0.973501834641548
874	ebi-a-GCST90002071	SSC-A on myeloid Dendritic Cell	9	5e-06	0.972214632379216	0.939153000457025	1.00644015506769	0.1104145417	-0.02817868369	0.01765213754	0.602120939	-0.01493805608	0.02865248354	0.8647177776	-0.005720918662	0.03236917963	0.6481518724	-0.01279004258	0.02698196367	0.813379998807565	0.343593478710807	0.966585373799737	not_robust	32.6420188616079	NO PLEIOTROPIC SNPS FOR REMOVAL	THERE WERE 2 OUTLITER SNPs IN RADIAL ANALYSIS	0.482037377018821
875	ebi-a-GCST90002072	SSC-A on plasmacytoid Dendritic Cell	7	5e-07	0.972653116514997	0.893604474110752	1.05869443638113	0.5214265616	-0.02772776959	0.04324706878	0.5430933714	-0.03340581722	0.054930959	0.8621688284	-0.03903078721	0.2135679847	0.4862026014	-0.0450652179	0.06074866548	0.309811186009284	0.958817129648688	0.97213460994631	not_robust	34.1734422079228	NO PLEIOTROPIC SNPS FOR REMOVAL	NA	0.848634635629128
[truncated: 3,716 more rows]

## Sheet: Advanced AMD, validation MR
RESULTS OF UNIVARIABLE MR ANALYSIS IN THE ADVANCED AMD DATASET (5 TABLES)
[truncated: 769 more rows]

## Sheet: Early AMD, MR BMA
RESULTS OF MR-BMA OF LIPID TRAITS IN EARLY AMD (TOP 10 FINDINGS IN TERMS OF MODEL POSTERIOR PROBABILITY)
[truncated: 11 more rows]
